# Supplementary material for: Signatures of transposon-mediated genome inflation, host specialization, and photoentrainment in Entomophthora muscae and allied entomophthoralean fungi
Source: bioRxiv. 2024 Mar 9:2023.09.13.557621. Originally published 2023 Sep 16. Preprint. [Version 2] doi: 10.1101/2023.09.13.557621 (PMC10515909; doi:10.1101/2023.09.13.557621)
Supplement: Supplement 1 [file media-1.xlsx]

## Sheet: Sheet1
Database	Ref	Name	Assembly Length	# Genes	Phylum	Order
NCBI	GCA_000412225.2_ASM41222v2	[Ashbya] aceris (nom. inval.)	8894523	4690	Ascomycota	Saccharomycetales
NCBI	GCA_002068075.1_cb02	[Candida] aaseri	10491190		Ascomycota	Saccharomycetales
NCBI	GCA_019359905.1_Cafric_001	[Candida] africana	11765612	2946	Ascomycota	Saccharomycetales
NCBI	GCA_019775655.1_ASM1977565v1	[Candida] anglica	14075573		Ascomycota	Saccharomycetales
NCBI	GCA_001661425.1_Canar1	[Candida] arabinofermentans	13233932	5946	Ascomycota	Saccharomycetales
NCBI	GCA_003708745.2_ASM370874v2	[Candida] ascalaphidarum	10463717		Ascomycota	Saccharomycetales
NCBI	GCF_002775015.1_Cand_auris_B11221_V1	[Candida] auris	12741178	5711	Ascomycota	Saccharomycetales
NCBI	GCA_003706955.2_ASM370695v2	[Candida] blattae	12230558		Ascomycota	Saccharomycetales
NCBI	GCA_001599335.1_JCM_9604_assembly_v001	[Candida] boidinii	19377211		Ascomycota	Saccharomycetales
NCBI	GCA_001077315.1_ASM107731v1	[Candida] bracarensis	12229542		Ascomycota	Saccharomycetales
NCBI	GCA_016584195.1_ASM1658419v1	[Candida] californica	12320729	5490	Ascomycota	Saccharomycetales
NCBI	GCA_001046935.1_ASM104693v1	[Candida] castellii	10201440		Ascomycota	Saccharomycetales
NCBI	GCA_018343875.1_ASM1834387v1	[Candida] chilensis	13917265		Ascomycota	Saccharomycetales
NCBI	GCF_002926085.2_CanDuoHae_v1.0	[Candida] duobushaemulonis	12580400	5327	Ascomycota	Saccharomycetales
NCBI	GCA_001649435.1_CEM2dn	[Candida] ethanolica	23577132		Ascomycota	Saccharomycetales
NCBI	GCA_003707735.1_ASM370773v1	[Candida] freyschussii	10982976		Ascomycota	Saccharomycetales
NCBI	GCF_000002545.3_ASM254v2	[Candida] glabrata	12338308	5458	Ascomycota	Saccharomycetales
NCBI	GCA_003708755.1_ASM370875v1	[Candida] golubevii	14937500		Ascomycota	Saccharomycetales
NCBI	GCA_003708985.2_ASM370898v2	[Candida] gorgasii	11351459		Ascomycota	Saccharomycetales
NCBI	GCF_002926055.2_CanHae_1.0	[Candida] haemuloni	13314323	5406	Ascomycota	Saccharomycetales
NCBI	GCA_003708405.1_ASM370840v1	[Candida] heveicola	13075526		Ascomycota	Saccharomycetales
NCBI	GCA_900535975.1_OLHI0	[Candida] hispaniensis	10652573		Ascomycota	Saccharomycetales
NCBI	GCA_003706695.2_ASM370669v2	[Candida] incommunis	12121325		Ascomycota	Saccharomycetales
NCBI	GCA_004931855.1_ASM493185v1	[Candida] inconspicua	10335074	5051	Ascomycota	Saccharomycetales
NCBI	GCA_900106115.1_CBS_141442_assembly	[Candida] intermedia	13162108	5936	Ascomycota	Saccharomycetales
NCBI	GCA_002370145.1_ASM237014v1	[Candida] ipomoeae	19037868		Ascomycota	Saccharomycetales
NCBI	GCA_015708695.1_ASM1570869v1	[Candida] mesenterica	14424561		Ascomycota	Saccharomycetales
NCBI	GCA_003706615.2_ASM370661v2	[Candida] montana	12535455		Ascomycota	Saccharomycetales
NCBI	GCA_017309295.1_JHU_Cniv_v1	[Candida] nivariensis	11832599		Ascomycota	Saccharomycetales
NCBI	GCA_003708145.2_ASM370814v2	[Candida] orba	11555707		Ascomycota	Saccharomycetales
NCBI	GCA_003707785.2_ASM370778v2	[Candida] oregonensis	10945047		Ascomycota	Saccharomycetales
NCBI	GCA_003706755.2_ASM370675v2	[Candida] ponderosae	14784318		Ascomycota	Saccharomycetales
NCBI	GCF_003013735.1_Cand_pseudohaemulonii_B12108	[Candida] pseudohaemulonii	12591275	5284	Ascomycota	Saccharomycetales
NCBI	GCA_900186205.1_CANPSY1	[Candida] psychrophila	11241723		Ascomycota	Saccharomycetales
NCBI	GCA_003707425.2_ASM370742v2	[Candida] restingae	13973469		Ascomycota	Saccharomycetales
NCBI	GCA_003243815.1_ASM324381v1	[Candida] sake	14118184		Ascomycota	Saccharomycetales
NCBI	GCA_003707405.1_ASM370740v1	[Candida] schatavii	13749803		Ascomycota	Saccharomycetales
NCBI	GCA_018344475.1_ASM1834447v1	[Candida] silvatica	10358046		Ascomycota	Saccharomycetales
NCBI	GCA_001599115.1_JCM_1536_assembly_v001	[Candida] sorboxylosa	10714862		Ascomycota	Saccharomycetales
NCBI	GCA_019202705.1_ASM1920270v1	[Candida] subhashii	15406331	6135	Ascomycota	Saccharomycetales
NCBI	GCA_001599255.1_JCM_9445_assembly_v001	[Candida] succiphila	12149879		Ascomycota	Saccharomycetales
NCBI	GCA_003708705.1_ASM370870v1	[Candida] tammaniensis	10794503		Ascomycota	Saccharomycetales
NCBI	GCA_002893725.1_ASM289372v1	[Candida] torresii	10934453		Ascomycota	Saccharomycetales
NCBI	GCA_900465365.1_CvDDNA1.1	[Candida] vartiovaarae	11325083		Ascomycota	Saccharomycetales
NCBI	GCA_003708715.2_ASM370871v2	[Candida] wancherniae	10365364		Ascomycota	Saccharomycetales
NCBI	GCA_011316235.1_Humgr2.0	[Humicola] grisea var. thermoidea	28753852		Ascomycota	Sordariales
NCBI	GCF_010015735.1_Aaoar1	Aaosphaeria arxii	38901049	14290	Ascomycota	Pleosporales
zbi.ee		Aaosphaeria arxii	38900000		Ascomycota	Pleosporales
Mycocosm	Haridas S et al., 2020	Aaosphaeria arxii CBS 175.79 v1.0	38901049	14203	Ascomycota	Pleosporales
Mycocosm	Hage H et al., 2021	Abortiporus biennis â€‹CIRM-BRFM 1778 v1.0	33118568	11767	Basidiomycota	Polyporales
Mycocosm		Abortiporus biennis CCBS 521 v1.0	45165060	11987	Basidiomycota	Polyporales
Mycocosm		Absidia caerulea NRRL1315 v1.0	44401174	13367	Mucoromycota	Mucorales
NCBI	GCA_900079185.1_AG_v1	Absidia glauca	48746359	15120	Mucoromycota	Mucorales
Mycocosm		Absidia padenii NRRL 2977 v1.0	34328230	13495	Mucoromycota	Mucorales
NCBI	GCA_002105175.1_Absrep1	Absidia repens	47422896	15151	Mucoromycota	Mucorales
Mycocosm	Mondo SJ et al., 2017	Absidia repens NRRL 1336 v1.0	47422896	14919	Mucoromycota	Mucorales
NCBI	GCA_019677225.1_ASM1967722v1	Absidia sp. ASU-2020a	43508936		Mucoromycota	Mucorales
NCBI	GCA_019677255.1_ASM1967725v1	Absidia sp. UoMAU379	49417851		Mucoromycota	Mucorales
NCBI	GCF_003144295.1_Acain1	Acaromyces ingoldii	19330111	8071	Basidiomycota	Exobasidiales
Mycocosm	Kijpornyongpan T et al., 2018	Acaromyces ingoldii MCA 4198 v1.0	19330111	8025	Basidiomycota	Mucorales
Mycocosm	McDonald TR et al., 2013	Acarospora strigata CBS 132363	26834860	9130	Ascomycota	Acarosporales
NCBI	GCA_014904845.1_Acema1	Acephala macrosclerotiorum	73683338	21094	Ascomycota	Helotiales
Mycocosm	Miyauchi S et al., 2020	Acephala macrosclerotiorum EW76-UTF0540 v1.0	73683338	21024	Ascomycota	Helotiales
Mycocosm		Achaetomium strumarium CBS333.67 v1.0	32422668	10185	Ascomycota	Sordariales
NCBI	GCA_003707435.1_ASM370743v1	Aciculoconidium aculeatum	18235016		Ascomycota	Saccharomycetales
NCBI	GCA_000222935.2_AciTa_1.0	Aciculosporium take	58836405		Ascomycota	Hypocreales
NCBI	GCA_019670975.1_ASM1967097v1	Acidiella bohemica	26833561		Ascomycota	Mycosphaerellales
Mohanta & Bae, 2015		Acidomyces richmondensis	29880000	11202	Ascomycota	Capnodiales
zbi.ee		Acidomyces richmondensis	29880000		Ascomycota	Capnodiales
Mycocosm	Mosier AC et al., N/D	Acidomyces richmondensis BFW	29883570	11202	Ascomycota	Capnodiales
Mycocosm	Mosier AC et al., N/D	Acidomyces richmondensis BFW	26819972	10352	Ascomycota	Capnodiales
NCBI	GCA_003545705.1_ASM354570v1	Acidomyces sp. 'richmondensis'	29347235		Ascomycota	Mycosphaerellales
Mycocosm		Acidothrix acidophila CBS 136259 v1.0	37766571	11057	Ascomycota	Amplistromatales
Mohanta & Bae, 2015		Acremonium alcalophilum	54420000	9491	Ascomycota	Hypocreales
zbi.ee		Acremonium alcalophilum	54420000		Ascomycota	Hypocreales
zbi.ee		Acremonium alcalophilum	35790000		Ascomycota	Hypocreales
Mycocosm		Acremonium alcalophilum v2.0	54417234	9521	Ascomycota	Hypocreales
NCBI	GCA_000769265.1_ASM76926v1	Acremonium chrysogenum	28590524	9050	Ascomycota	Hypocreales
Mycocosm	Terfehr D et al., 2014	Acremonium chrysogenum ATCC 11550	28563214	8899	Ascomycota	Hypocreales
NCBI	GCA_020087035.1_ASM2008703v1	Acremonium sp. FKII-L8-BK-P5	34452312		Ascomycota	Hypocreales
Mycocosm		Acremonium strictum DS1bioAY4a v1.0	35793893	13158	Ascomycota	Hypocreales
Mycocosm		Acrocalymma vagum DSE3081 v1.0	56169549	17762	Ascomycota	Pleosporales
NCBI	GCA_016098155.1_UCR_MambBC1055_1.0	Actinomortierella ambigua	37923144	9981	Mucoromycota	Mortierellales
NCBI	GCA_016098105.1_UCR_MwolfiiNRRL6351_1.0	Actinomortierella wolfii	34232935	8407	Mucoromycota	Mortierellales
NCBI	GCA_001599635.1_JCM_22485_assembly_v001	Actinomucor elegans	34171183		Mucoromycota	Mucorales
NCBI	GCA_004216415.1_S18-22	Aeminium ludgeri	22585551		Ascomycota	Capnodiales
zbi.ee		Aeminium ludgeri	22590000		Ascomycota	Capnodiales
NCBI	GCA_002718315.1_ASM271831v1	Agaricales sp. HM26-F1	32238363		Basidiomycota	Agaricales
zbi.ee		Agaricostilbum hyphaenes	17890000		Basidiomycota	Agaricostilbales
Mycocosm		Agaricostilbum hyphaenes ATCC MYA-4628 v1.0	17894169	7746	Basidiomycota	Agaricostilbales
Mohanta & Bae, 2015		Agaricus bisporus	30200000	10438	Basidiomycota	Agaricales
zbi.ee		Agaricus bisporus	32600000		Basidiomycota	Agaricales
zbi.ee		Agaricus bisporus	30780000		Basidiomycota	Agaricales
zbi.ee		Agaricus bisporus	30200000		Basidiomycota	Agaricales
zbi.ee		Agaricus bisporus	30000000		Basidiomycota	Agaricales
Mycocosm	Morin E et al., 2012	Agaricus bisporus var bisporus (H97) v2.0	30233745	10438	Basidiomycota	Agaricales
NCBI	GCF_000300575.1_Agabi_varbisH97_2	Agaricus bisporus var. bisporus	30233745	10601	Basidiomycota	Agaricales
Mycocosm	Morin E et al., 2012	Agaricus bisporus var. burnettii JB137-S8	32614401	11289	Basidiomycota	Agaricales
NCBI	GCA_902728275.1_AAE3_genes	Agrocybe aegerita	44790776	13341	Basidiomycota	Agaricales
NCBI	GCA_013376435.1_ASM1337643v1	Agrocybe cylindracea	56488834		Basidiomycota	Agaricales
NCBI	GCA_013053245.1_LU_AGP_1.0	Agrocybe pediades	45149591	12919	Basidiomycota	Agaricales
Mycocosm	Ruiz-DueÃ±as FJ et al., 2020	Agrocybe pediades AH 40210 v1.0	45056484	17281	Basidiomycota	Agaricales
Mycocosm		Agrocybe praecox OKM6292 v1.0	46411657	12993	Basidiomycota	Agaricales
NCBI	GCA_001636795.1_LEL_1.0	Akanthomyces lecanii	35594087	11030	Ascomycota	Hypocreales
NCBI	GCA_003314395.1_ASM331439v1	Albatrellus ellisii	122761634		Basidiomycota	Russulales
Mycocosm		Albatrellus peckianus DAOM 52321 v1.0	48114380	15010	Basidiomycota	Russulales
NCBI	GCA_003314695.1_ASM331469v1	Albatrellus sp. MG142	59385241		Basidiomycota	Russulales
NCBI	GCA_020081605.1_ASM2008160v1	Albifimbria verrucaria	48482211		Ascomycota	Hypocreales
NCBI	GCA_001600555.1_JCM_11844_assembly_v001	Albophoma yamanashiensis	31390562		Ascomycota	Hypocreales
NCBI	GCA_009733775.1_ASM973377v1	Alectoria sarmentosa	39958285		Ascomycota	Lecanorales
Mycocosm		Aliquandostipite khaoyaiensis CBS 118232 v1.0	119520317	11678	Ascomycota	Jahnulales
NCBI	GCA_001600815.1_JCM_7604_assembly_v001	Alloascoidea hylecoeti	24815695		Ascomycota	Saccharomycetales
NCBI	GCA_000151295.1_A_macrogynus_V3	Allomyces macrogynus	57060573	19266	Blastocladiomycota	Blastocladiales
zbi.ee		Allomyces macrogynus	57060000		Ascomycota	Blastocladiales
Mycocosm		Allomyces macrogynus ATCC 38327	57060573	19446	Ascomycota	Blastocladiales
NCBI	GCF_001642055.1_Altal1	Alternaria alternata	32990834	13572	Ascomycota	Pleosporales
zbi.ee		Alternaria alternata	32990000		Ascomycota	Pleosporales
Mycocosm		Alternaria alternata ATCC11680	33569022	12323	Ascomycota	Pleosporales
Mycocosm		Alternaria alternata ATCC66891	33155677	11635	Ascomycota	Pleosporales
Mycocosm		Alternaria alternata BMP0270	33405558	12290	Ascomycota	Pleosporales
Mycocosm		Alternaria alternata MPI-PUGE-AT-0064 v1.0	33441249	13086	Ascomycota	Pleosporales
Mycocosm	Zeiner CA et al., N/D	Alternaria alternata SRC1lrK2f v1.0	32990834	13469	Ascomycota	Pleosporales
NCBI	GCF_004154835.1_ASM415483v1	Alternaria arborescens	33943449	12885	Ascomycota	Pleosporales
Mycocosm		Alternaria arborescens BMP0308	33039250	12114	Ascomycota	Pleosporales
NCBI	GCF_907166805.1_ALTATR162	Alternaria atra	39606256	12172	Ascomycota	Pleosporales
NCBI	GCA_004936725.1_ASM493672v1	Alternaria brassicae	34141089		Ascomycota	Pleosporales
Mycocosm	Ohm RA et al., N/D	Alternaria brassicicola	31974449	10688	Ascomycota	Pleosporales
NCBI	GCA_002796735.1_ASM279673v1	Alternaria brassicicola	31036461		Ascomycota	Pleosporales
zbi.ee		Alternaria brassicicola	30300000		Ascomycota	Pleosporales
zbi.ee		Alternaria brassicicola	29600000		Ascomycota	Pleosporales
Mycocosm		Alternaria brassicicola ATCC96836	31753387	10514	Ascomycota	Pleosporales
NCBI	GCF_013036055.1_ASM1303605v1	Alternaria burnsii	32958128	11314	Ascomycota	Pleosporales
Mycocosm		Alternaria capsici BMP0180	31350549	11487	Ascomycota	Pleosporales
Mycocosm		Alternaria carthami BMP1963	32682385	12071	Ascomycota	Pleosporales
Mycocosm		Alternaria citriarbusti BMP2343	33865016	12606	Ascomycota	Pleosporales
NCBI	GCA_001950455.1_JCM_1940_assembly_v001	Alternaria consortialis	34240857		Ascomycota	Pleosporales
Mycocosm		Alternaria crassa BMP0172	32620762	11663	Ascomycota	Pleosporales
Mycocosm		Alternaria dauci BMP0167	30427686	11981	Ascomycota	Pleosporales
Mycocosm		Alternaria fragaria BMP3062	33135386	12272	Ascomycota	Pleosporales
NCBI	GCA_004156025.2_ASM415602v2	Alternaria gaisen	34346950	13150	Ascomycota	Pleosporales
Mycocosm		Alternaria gaisen BMP2338	33998619	13902	Ascomycota	Pleosporales
NCBI	GCA_009289805.1_ASM928980v1	Alternaria gansuensis	75051934		Ascomycota	Pleosporales
Mycocosm		Alternaria limoniasperae BMP2335	34784411	12966	Ascomycota	Pleosporales
NCBI	GCA_019059555.1_ASM1905955v1	Alternaria longipes	39426105		Ascomycota	Pleosporales
Mycocosm		Alternaria longipes BMP0313	35738013	13219	Ascomycota	Pleosporales
Mycocosm		Alternaria macrospora BMP1949	31350355	11961	Ascomycota	Pleosporales
Mycocosm		Alternaria mali BMP3063	33613493	12727	Ascomycota	Pleosporales
Mycocosm		Alternaria mali BMP3064	34331800	12715	Ascomycota	Pleosporales
NCBI	GCA_019702505.1_ASM1970250v1	Alternaria panax	34756390	11838	Ascomycota	Pleosporales
Mycocosm		Alternaria porri BMP0178	29243729	12232	Ascomycota	Pleosporales
Mycocosm		Alternaria rosae MPI-PUGE-AT-0040 v1.0	33831682	12640	Ascomycota	Pleosporales
NCBI	GCA_002952155.1_ASM295215v1	Alternaria solani	32779142		Ascomycota	Pleosporales
Mycocosm		Alternaria solani BMP0185	31129923	12258	Ascomycota	Pleosporales
NCBI	GCA_003574525.1_ASM357452v1	Alternaria sp. MG1	34695644	13440	Ascomycota	Pleosporales
Mycocosm		Alternaria sp. UNIPAMPA012 v1.0	41732561	12834	Ascomycota	Pleosporales
Mycocosm		Alternaria sp. UNIPAMPA017 v1.0	42692616	13067	Ascomycota	Pleosporales
Mycocosm		Alternaria tangelonis BMP2327	33765687	12639	Ascomycota	Pleosporales
NCBI	GCA_004156035.1_ASM415603v1	Alternaria tenuissima	35704180	13566	Ascomycota	Pleosporales
Mycocosm		Alternaria tenuissima BMP0304	33361765	12276	Ascomycota	Pleosporales
Mycocosm		Alternaria tomatophila BMP2032	32326748	12601	Ascomycota	Pleosporales
NCBI	GCA_001983365.1_ASM198336v1	Amanita bisporigera	75346262		Basidiomycota	Agaricales
zbi.ee		Amanita bisporigera	75350000		Basidiomycota	Agaricales
NCBI	GCA_001691785.2_ASM169178v2	Amanita brunnescens	36025630	14506	Basidiomycota	Agaricales
zbi.ee		Amanita brunnescens	57560000		Basidiomycota	Agaricales
NCBI	GCA_001691775.3_ASM169177v3	Amanita inopinata	20082689	7564	Basidiomycota	Agaricales
zbi.ee		Amanita jacksonii	30860000		Basidiomycota	Agaricales
NCBI	GCA_000827485.1_Amanita_muscaria_Koide_BX008_v1.0	Amanita muscaria	40699759	18091	Basidiomycota	Agaricales
zbi.ee		Amanita muscaria	67640000		Basidiomycota	Agaricales
zbi.ee		Amanita muscaria	40700000		Basidiomycota	Agaricales
Mohanta & Bae, 2015		Amanita muscaria Koide	40700000	18153	Basidiomycota	Agaricales
Mycocosm	Kohler A et al., 2015	Amanita muscaria Koide v1.0	40699759	18153	Basidiomycota	Agaricales
Mycocosm		Amanita muscaria var. formosa 2016PMI152 v1.0	110261529	15793	Basidiomycota	Agaricales
NCBI	GCA_001983385.1_ASM198338v1	Amanita phalloides	40385187		Basidiomycota	Agaricales
zbi.ee		Amanita phalloides	40390000		Basidiomycota	Agaricales
NCBI	GCA_001691755.2_ASM169175v2	Amanita polypyramis	19670722	7962	Basidiomycota	Agaricales
zbi.ee		Amanita polypyramis	23560000		Basidiomycota	Agaricales
NCBI	GCA_003316615.1_ASM331661v1	Amanita pseudoporphyria	52485497		Basidiomycota	Agaricales
NCBI	GCA_015039365.1_Amarub1	Amanita rubescens	76593165	16274	Basidiomycota	Agaricales
Mycocosm	Miyauchi S et al., 2020	Amanita rubescens PÅ™ilba v1.0	76593165	16076	Basidiomycota	Agaricales
NCBI	GCA_020011035.1_ASM2001103v1	Amanita subjunquillea	53204488		Basidiomycota	Agaricales
zbi.ee		Amanita thiersii	33690000		Basidiomycota	Agaricales
NCBI	GCA_002554575.1_Amanita_thiersii_v1.0	Amanita thiersii Skay4041	33689220	10346	Basidiomycota	Agaricales
Mycocosm	Hess J et al., 2014	Amanita thiersii Skay4041 v1.0	33689220	10354	Basidiomycota	Agaricales
NCBI	GCA_000497225.1_AmaJack1.0	AmanitajacksoniiTRTC168611	30856360		Basidiomycota	Agaricales
NCBI	GCA_001430935.1_ASM143093v1	Amauroascus mutatus	30376016		Ascomycota	Onygenales
NCBI	GCA_001430945.1_ASM143094v1	Amauroascus niger	36718296		Ascomycota	Onygenales
NCBI	GCA_017499575.1_ASM1749957v1	Amauroderma rugosum	40655687		Basidiomycota	Polyporales
NCBI	GCA_017139545.1_ASM1713954v1	Ambrosiella cleistominuta	27084340		Ascomycota	Microascales
NCBI	GCA_002778035.1_ASM277803v1	Ambrosiella xylebori	27201902		Ascomycota	Microascales
NCBI	GCA_003705185.1_ASM370518v1	Ambrosiozyma ambrosiae	14868748		Ascomycota	Saccharomycetales
NCBI	GCA_001599075.1_JCM_15019_assembly_v001	Ambrosiozyma kashinagicola	12320962		Ascomycota	Saccharomycetales
NCBI	GCA_003706635.1_ASM370663v1	Ambrosiozyma maleeae (nom. inval.)	12741838		Ascomycota	Saccharomycetales
NCBI	GCA_001599995.1_JCM_7599_assembly_v001	Ambrosiozyma monospora	24978438		Ascomycota	Saccharomycetales
NCBI	GCA_003706315.2_ASM370631v2	Ambrosiozyma oregonensis (nom. inval.)	15332403		Ascomycota	Saccharomycetales
NCBI	GCA_003707675.2_ASM370767v2	Ambrosiozyma philentoma	17688425		Ascomycota	Saccharomycetales
Mycocosm	Krassowski T et al., 2018	Ambrosiozyma philentoma NRRL Y-7523	17710905	6975	Ascomycota	Saccharomycetales
NCBI	GCA_003707895.2_ASM370789v2	Ambrosiozyma pseudovanderkliftii	14436013		Ascomycota	Saccharomycetales
NCBI	GCA_003705225.1_ASM370522v1	Ambrosiozyma vanderkliftii	15620410		Ascomycota	Saccharomycetales
NCBI	GCA_004802645.1_ASM480264v1	Amesia nigricolor	31024310		Ascomycota	Sordariales
NCBI	GCA_010015725.1_Amnli1	Amniculicola lignicola	49576578	15666	Ascomycota	Pleosporales
zbi.ee		Amniculicola lignicola	49580000		Ascomycota	Pleosporales
Mycocosm	Haridas S et al., 2020	Amniculicola lignicola CBS 123094 v1.0	49576578	15590	Ascomycota	Pleosporales
NCBI	GCA_018985225.1_ASM1898522v1	Amoeboradix gromovi	10549678		Incertae cedis
Mohanta & Bae, 2015		Amorphotheca resinae	28630000	9642	Ascomycota	Pleosporales
NCBI	GCF_003019875.1_Amore1	Amorphotheca resinae	28632918	9642	Ascomycota	Pleosporales
zbi.ee		Amorphotheca resinae	28630000		Ascomycota	Pleosporales
Mycocosm	Martino E et al., 2018	Amorphotheca resinae v1.0	28632928	9642	Ascomycota	Pleosporales
NCBI	GCA_018398575.1_ASM1839857v1	Ampelomyces quisqualis	40378121		Ascomycota	Pleosporales
Mycocosm	Haridas S et al., 2020	Ampelomyces quisqualis HMLAC05119 v1.0	36811257	11144	Ascomycota	Pleosporales
Mycocosm	Mikhailov KV et al., 2017	Amphiamblys sp. WSBS2006	5620147	3642	Microsporidia	Pleosporales
NCBI	GCA_004123355.1_ASM412335v1	Amphirosellinia nigrospora	48177783		Ascomycota	Xylariales
NCBI	GCA_019669835.1_Amyenc1	Amylocarpus encephaloides	46286790	11956	Ascomycota	Helotiales
Mycocosm	Hagestad OC et al., 2021	Amylocarpus encephaloides TRa018bII v1.0	46286790	11869	Ascomycota	Pleosporales
Mycocosm		Amylocorticium subincarnatum OMC1654 v1.0	45931636	10977	Basidiomycota	Agaricales
Mycocosm	Hage H et al., 2021	Amylocystis lapponica SKaAmylap13 v1.0	35500685	11559	Basidiomycota	Polyporales
Mycocosm		Amylomyces rouxii NRRL 5866 v1.0	45703929	14619	Mucoromycota	Mucorales
NCBI	GCA_012932865.1_ASM1293286v1	Amylostereum areolatum	57567124		Basidiomycota	Russulales
Mycocosm		Amylostereum chailletii DWAch2 v1.0	38204724	14750	Basidiomycota	Russulales
NCBI	GCA_002104895.1_Anaeromyces_sp._S4_v1.0	Anaeromyces robustus	71685009	13081	Chytridiomycota	Neocallimastigales
Mycocosm	Haitjema CH et al., 2017	Anaeromyces robustus v1.0	71685009	12832	Basidiomycota	Neocallimastigales
NCBI	GCA_000385875.2_Annc_alge_insect_USDA_JJB_V2	Anncaliia algerae	12163397	3661	Basidiomycota	Neocallimastigales
Mycocosm		Annulohypoxylon bovei var. microspora CBS 124037 v1.0	41758719	11202	Ascomycota	Xylariales
Mycocosm		Annulohypoxylon maeteangense CBS 123835 v1.0	38245008	11000	Ascomycota	Xylariales
Mycocosm		Annulohypoxylon minutellum CBS 135445 v1.0	35660783	10913	Ascomycota	Xylariales
Mycocosm		Annulohypoxylon moriforme CBS 123579 v1.0	42658955	11683	Ascomycota	Xylariales
Mycocosm		Annulohypoxylon nitens CBS 120705 v1.0	38537808	11873	Ascomycota	Xylariales
Mycocosm		Annulohypoxylon sp. FL0455 v1.0	38293319	11162	Ascomycota	Xylariales
NCBI	GCA_003314315.1_ASM331431v1	Annulohypoxylon stygium	38681057		Ascomycota	Xylariales
Mycocosm		Annulohypoxylon stygium FL0470 v1.0	38544935	11880	Ascomycota	Xylariales
NCBI	GCA_902805465.1_AT	Annulohypoxylon truncatum	38511861		Ascomycota	Xylariales
Mycocosm		Annulohypoxylon truncatum CBS 140777 v1.0	38067699	11151	Ascomycota	Xylariales
Mycocosm		Anomoloma albolutescens OMC1655 v1.0	41350632	11099	Basidiomycota	Agaricales
Mycocosm		Anomoporia bombycina ATCC 64506 v1.0	44480112	14617	Basidiomycota	Polyporales
Mycocosm		Anomoporia kamtschatica OMC1758 v1.0	63215704	14978	Basidiomycota	Polyporales
Mycocosm		Anomoporia myceliosa MJL 4413 v1.0	45712503	11797	Basidiomycota	Polyporales
NCBI	GCA_010623925.1_ASM1062392v1	Antarctomyces pellizariae	24217994		Ascomycota	Thelebolales
Mycocosm		Antarctomyces sp. UNIPAMPA016 v1.0	25781640	7641	Ascomycota	Thelebolales
Mohanta & Bae, 2015		Anthostoma avocetta	56230000	15755	Ascomycota	Xylariales
Mycocosm		Anthostoma avocetta NRRL 3190 v1.0	56234513	15755	Ascomycota	Xylariales
Mycocosm		Anthostomella leucospermi CBS110126 v1.0	53169516	13724	Ascomycota	Xylariales
Mycocosm		Anthostomella tomicoides 1013 v1.0	54282845	14344	Ascomycota	Xylariales
NCBI	GCA_014826065.1_ASM1482606v1	Anthracocystis panici-leucophaei	18915934		Basidiomycota	Ustilaginales
NCBI	GCA_007674295.1_ASM767429v1	Antonospora locustae	3171376		Ascomycota	Pezizales
zbi.ee		Antonospora locustae	6070000		Ascomycota	Pezizales
zbi.ee		Antonospora locustae	2900000		Ascomycota	Pezizales
Mycocosm	Slamovits CH et al., 2004	Antonospora locustae HM-2013	6074860	2606	Ascomycota	Pezizales
Mycocosm	Hage H et al., 2021	Antrodia serialis Sig1Antser10 v1.0	66694225	17406	Basidiomycota	Polyporales
Mohanta & Bae, 2015		Antrodia sinuosa	30170000	11327	Basidiomycota	Polyporales
zbi.ee		Antrodia sinuosa	30170000		Basidiomycota	Polyporales
Mycocosm		Antrodia sinuosa LB1 v1.0	30168058	11327	Basidiomycota	Polyporales
NCBI	GCA_004802725.1_ASM480272v1	Antrodiella citrinella	33017182	9805	Basidiomycota	Polyporales
Mycocosm		Antrodiella citrinella FBCC 969 v1.0	48628259	13114	Basidiomycota	Polyporales
NCBI	GCA_015345905.1_ASM1534590v1	Aotearoamyces nothofagi	26044277		Ascomycota	Leotiales
Mycocosm		Aphanobasidium pseudotsugae OMC1630 v1.0	32195292	11120	Basidiomycota	Agaricales
Mycocosm		Apiosordaria backusii CBS 540.89 v1.0	40188346	12368	Ascomycota	Sordariales
Mohanta & Bae, 2015		Apiospora montagnei	47670000	16992	Ascomycota	Xylariales
zbi.ee		Apiospora montagnei	47670000		Ascomycota	Xylariales
Mycocosm		Apiospora montagnei NRRL 25634 v1.0	47671174	16992	Ascomycota	Xylariales
NCBI	GCA_002973495.1_ASM297349v1	Apiotrichum akiyoshidainum	30042643		Basidiomycota	Trichosporonales
NCBI	GCA_001600295.1_JCM_1599_assembly_v001	Apiotrichum brassicae	23647732		Basidiomycota	Trichosporonales
NCBI	GCA_001599015.1_JCM_9580_assembly_v001	Apiotrichum domesticum	24510922		Basidiomycota	Trichosporonales
NCBI	GCA_001600315.1_JCM_9941_assembly_v001	Apiotrichum gamsii	24609388		Basidiomycota	Trichosporonales
NCBI	GCA_001600335.1_JCM_10018_assembly_v001	Apiotrichum gracile	24114851		Basidiomycota	Trichosporonales
NCBI	GCA_001600735.1_JCM_2947_assembly_v001	Apiotrichum laibachii	30616633		Basidiomycota	Trichosporonales
NCBI	GCA_001598995.1_JCM_9937_assembly_v001	Apiotrichum montevideense	24872216		Basidiomycota	Trichosporonales
NCBI	GCA_013177335.1_ASM1317733v1	Apiotrichum mycotoxinovorans	30749651		Basidiomycota	Trichosporonales
NCBI	GCF_003942205.1_ASM394220v1	Apiotrichum porosum	25479456	9729	Basidiomycota	Trichosporonales
NCBI	GCA_001600595.1_JCM_10691_assembly_v001	Apiotrichum veenhuisii	31617680		Basidiomycota	Trichosporonales
Mohanta & Bae, 2015		Aplanochytrium kerguelense	35770000	11892	Ascomycota	Thraustochytriales
NCBI	GCF_010093885.1_Aplpr1	Aplosporella prunicola	32818685	12698	Ascomycota	Botryosphaeriales
Mohanta & Bae, 2015		Aplosporella prunicola	32820000	12579	Ascomycota	Botryosphaeriales
Mycocosm	Haridas S et al., 2020	Aplosporella prunicola CBS 121.167 v1.0	32818685	12579	Ascomycota	Botryosphaeriales
Mycocosm		Apodospora peruviana CBS 118394 v1.0	42017045	13445	Ascomycota	Sordariales
NCBI	GCA_000696995.1_ApoEleB7760-1.0	Apophysomyces elegans	38467560		Mucoromycota	Mucorales
NCBI	GCA_014839865.1_ASM1483986v1	Apophysomyces ossiformis	34079843	9693	Mucoromycota	Mucorales
NCBI	GCA_016097715.1_ASM1609771v1	Apophysomyces sp. BC1015	37625439	11503	Mucoromycota	Mucorales
NCBI	GCA_016097735.1_ASM1609773v1	Apophysomyces sp. BC1021	35139595	10267	Mucoromycota	Mucorales
NCBI	GCA_016097755.1_ASM1609775v1	Apophysomyces sp. BC1034	37767103	11762	Mucoromycota	Mucorales
NCBI	GCA_000696975.1_ApoTraB9324-1.0	Apophysomyces trapeziformis	35840759		Mucoromycota	Mucorales
NCBI	GCA_002749535.1_ASM274953v1	Apophysomyces variabilis	39322312		Mucoromycota	Mucorales
zbi.ee		Aporpium caryae	39530000		Basidiomycota	Tremellales
Mycocosm		Aporpium caryae L-13461	39532937	16571	Basidiomycota	Tremellales
NCBI	GCA_003415625.1_ASM341562v1	Aquanectria penicillioides	53763490		Ascomycota	Hypocreales
Mycocosm		Aquilomyces patris DSE4099 v1.0	49872950	15960	Ascomycota	Pleosporales
NCBI	GCA_003988855.1_ASM398885v1	Arachnopeziza araneosa	40453245		Ascomycota	Helotiales
NCBI	GCA_013427175.2_ASM1342717v2	Armillaria borealis	66709547		Basidiomycota	Agaricales
Mycocosm		Armillaria borealis FPL87.14 v1.0	71689880	19984	Basidiomycota	Agaricales
NCBI	GCA_900157415.1_version_2	Armillaria cepistipes	75519607		Basidiomycota	Agaricales
zbi.ee		Armillaria cepistipes	75520000		Basidiomycota	Agaricales
Mycocosm	Sipos G et al., 2017	Armillaria cepistipes B5	75828441	23460	Basidiomycota	Agaricales
Mycocosm		Armillaria ectypa FPL83.16 v1.0	40598130	12228	Basidiomycota	Agaricales
Mycocosm		Armillaria fumosa CBS 122221 v1.0	55824865	16095	Basidiomycota	Agaricales
NCBI	GCA_001679825.1_ASM167982v1	Armillaria fuscipes	52984320		Basidiomycota	Agaricales
zbi.ee		Armillaria fuscipes	52980000		Basidiomycota	Agaricales
NCBI	GCA_012064365.1_YMU_Armga_1.1	Armillaria gallica	87305441		Basidiomycota	Agaricales
zbi.ee		Armillaria gallica	85340000		Basidiomycota	Agaricales
Mycocosm	Sipos G et al., 2017	Armillaria gallica 21-2 v1.0	85336812	25704	Basidiomycota	Agaricales
Mycocosm		Armillaria luteobubalina HWK02 v1.0	97106278	20318	Basidiomycota	Agaricales
zbi.ee		Armillaria mellea	79550000		Basidiomycota	Agaricales
Mycocosm	Collins C et al., 2013	Armillaria mellea DSM 3731	79545241	14473	Basidiomycota	Agaricales
Mycocosm		Armillaria mellea ELDO17 v1.0	70856304	15646	Basidiomycota	Agaricales
Mycocosm		Armillaria nabsnona CMW6904 v1.0	62718798	19015	Basidiomycota	Agaricales
Mycocosm		Armillaria novae-zelandiae 2840 v1.0	79334843	18551	Basidiomycota	Agaricales
NCBI	GCA_900157425.1_version_2	Armillaria ostoyae	60106801	22581	Basidiomycota	Agaricales
zbi.ee		Armillaria ostoyae	60110000		Basidiomycota	Agaricales
Mycocosm	Sipos G et al., 2017	Armillaria ostoyae C18/9	60106801	22705	Basidiomycota	Agaricales
NCBI	GCA_002307675.1_Armost1	Armillaria solidipes	58009494	21063	Basidiomycota	Agaricales
zbi.ee		Armillaria solidipes	58010000		Basidiomycota	Agaricales
Mycocosm	Sipos G et al., 2017	Armillaria solidipes 28-4 v1.0	58009494	20811	Basidiomycota	Agaricales
Mycocosm		Armillaria tabescens CCBAS 213 v1.0	74875987	19032	Basidiomycota	Agaricales
NCBI	GCA_002989075.1_artRad1.0	Arthonia radiata	33501807		Ascomycota	Arthoniales
Mycocosm		Arthrinium esporlense UNIPAMPA010 v1.0	43456354	13950	Ascomycota	Xylariales
NCBI	GCA_006508115.1_ASM650811v1	Arthrinium malaysianum	46110019		Ascomycota	Xylariales
NCBI	GCA_006503535.1_ASM650353v1	Arthrinium phaeospermum	48449939		Ascomycota	Xylariales
NCBI	GCA_019976485.1_ASM1997648v1	Arthrinium pterospermum	44521400		Ascomycota	Xylariales
NCBI	GCA_019000065.1_ASM1900006v1	Arthrinium saccharicola	55074194		Ascomycota	Xylariales
NCBI	GCA_017163955.1_ASM1716395v1	Arthrinium sp. KUC21332	48739493		Ascomycota	Xylariales
Mycocosm		Arthroascus fermentans 17710 v1.0	14372669	5449	Ascomycota	Saccharomycetales
NCBI	GCA_012184315.1_ASM1218431v1	Arthrobotrys entomopaga	38379124	10470	Ascomycota	Orbiliales
NCBI	GCA_004000055.1_DF_1.0	Arthrobotrys flagrans	36645795	9927	Ascomycota	Orbiliales
zbi.ee		Arthrobotrys oligospora	40070000		Ascomycota	Orbiliales
Mycocosm	Yang J et al., 2011	Arthrobotrys oligospora ATCC 24927	40072829	11479	Ascomycota	Orbiliales
NCBI	GCA_003614865.1_ASM361486v1	Arthrocladium fulminans	27195275		Ascomycota	Chaetothyriales
zbi.ee		Arthroderma benhamiae	22220000		Ascomycota	Onygenales
Mycocosm	Burmester A et al., N/D	Arthroderma benhamiae CBS 112371	22224160	7980	Ascomycota	Onygenales
NCBI	GCF_011692745.1_ASM1169274v1	Arthroderma uncinatum	23563256	7083	Ascomycota	Onygenales
NCBI	GCA_018855395.1_ASM1885539v1	Arthromyces matolae	50532040	17000	Basidiomycota	Agaricales
NCBI	GCA_003415645.1_ASM341564v1	Articulospora tetracladia	41846809		Ascomycota	Helotiales
Mycocosm	Hage H et al., 2021	Artolenzites elegans CIRM-BRFM 1122 v1.0	33812861	11945	Basidiomycota	Polyporales
Mycocosm		Artolenzites elegans CIRM-BRFM 1663 v1.0	33075802	12851	Basidiomycota	Polyporales
zbi.ee		Artomyces pyxidatus	37990000		Basidiomycota	Russulales
Mohanta & Bae, 2015		Ascobolus immersus	59530000	17877	Ascomycota	Pezizales
NCBI	GCA_003788565.2_Ascim1	Ascobolus immersus	59529874	17820	Ascomycota	Pezizales
Mycocosm	Murat C et al., 2018	Ascobolus immersus RN42 v1.0	59529874	17877	Ascomycota	Pezizales
NCBI	GCA_004335285.1_ASM433528v1	Ascochyta fabae	44368764		Ascomycota	Pleosporales
NCBI	GCA_004151165.1_ASM415116v1	Ascochyta koolunga	50537364		Ascomycota	Pleosporales
NCBI	GCA_004011705.1_Alentis_Al4	Ascochyta lentis	41975033	11638	Ascomycota	Pleosporales
NCBI	GCF_004011695.1_Arabiei_Me14	Ascochyta rabiei	40917385	11257	Ascomycota	Pleosporales
Mycocosm	Verma S et al., 2016	Ascochyta rabiei ArDII	34658250	10596	Ascomycota	Pleosporales
NCBI	GCA_004335155.1_ASM433515v1	Ascochyta viciae	49960105		Ascomycota	Pleosporales
NCBI	GCA_004335205.1_ASM433520v1	Ascochyta viciae-villosae	46009594		Ascomycota	Pleosporales
NCBI	GCA_000328965.1_ASM32896v1	Ascocoryne sarcoides	34247354		Ascomycota	Helotiales
zbi.ee		Ascocoryne sarcoides	34170000		Ascomycota	Helotiales
Mycocosm	Gianoulis TA et al., N/D	Ascocoryne sarcoides NRRL50072	34170264	10672	Ascomycota	Helotiales
NCBI	GCA_004786065.1_Ascni1	Ascodesmis nigricans	27385218	9901	Ascomycota	Pezizales
zbi.ee		Ascodesmis nigricans	27390000		Ascomycota	Pezizales
Mycocosm	LÃ¼tkenhaus R et al., 2019	Ascodesmis nigricans CBS 389.68 v1.0	27385218	9622	Ascomycota	Pezizales
NCBI	GCA_001600695.1_JCM_7603_assembly_v001	Ascoidea asiatica	20313720		Ascomycota	Saccharomycetales
NCBI	GCF_001661345.1_Ascru1	Ascoidea rubescens	17503998	6961	Ascomycota	Saccharomycetales
Mohanta & Bae, 2015		Ascoidea rubescens	17500000	6802	Ascomycota	Saccharomycetales
zbi.ee		Ascoidea rubescens	17500000		Ascomycota	Saccharomycetales
Mycocosm	Riley R et al., 2016	Ascoidea rubescens NRRL Y17699 v1.0	17503998	6802	Ascomycota	Saccharomycetales
NCBI	GCA_001636715.1_AAP_1.0	Ascosphaera apis	20313079	6442	Ascomycota	Onygenales
zbi.ee		Ascosphaera apis	28000000		Ascomycota	Saccharomycetales
zbi.ee		Ascosphaera apis	24000000		Ascomycota	Saccharomycetales
zbi.ee		Ascosphaera apis	24000000		Ascomycota	Saccharomycetales
Mycocosm	Shang Y et al., 2016	Ascosphaera apis ARSEF 7405	20313079	6442	Ascomycota	Saccharomycetales
Mohanta & Bae, 2015		Aspergillus acidus	37470000	13530	Ascomycota	Eurotiales
Mycocosm		Aspergillus acristatulus CBS 119.55 v1.0	32593788	11221	Ascomycota	Eurotiales
NCBI	GCF_003184765.1_Aspacu1	Aspergillus aculeatinus	36471649	12351	Ascomycota	Eurotiales
Mycocosm	Vesth TC et al., 2018	Aspergillus aculeatinus CBS 121060 v1.0	36471649	12027	Ascomycota	Eurotiales
NCBI	GCF_001890905.1_Aspac1	Aspergillus aculeatus	35424414	11151	Ascomycota	Eurotiales
zbi.ee		Aspergillus aculeatus	35400000		Ascomycota	Eurotiales
zbi.ee		Aspergillus aculeatus	35400000		Ascomycota	Eurotiales
Mycocosm	de Vries RP et al., 2017	Aspergillus aculeatus ATCC16872 v1.1	35424414	10845	Ascomycota	Eurotiales
NCBI	GCA_001931935.1_ASM193193v1	Aspergillus aff. floccosus IMV 01167	31588614		Ascomycota	Eurotiales
Mycocosm		Aspergillus affinis CBS 129190 v1.0	37303864	12409	Ascomycota	Eurotiales
Mycocosm		Aspergillus alabamensis v1.0	31994729	11841	Ascomycota	Eurotiales
Mycocosm	KjÃ¦rbÃ¸lling I et al., 2020	Aspergillus albertensis v1.0	40140031	12816	Ascomycota	Eurotiales
Mycocosm		Aspergillus allahabadii v1.0	29783189	11228	Ascomycota	Eurotiales
NCBI	GCF_009176365.1_Aspalli1	Aspergillus alliaceus	40168528	13335	Ascomycota	Eurotiales
Mycocosm	KjÃ¦rbÃ¸lling I et al., 2020	Aspergillus alliaceus CBS 536.65 v1.0	40168528	13099	Ascomycota	Eurotiales
Mycocosm		Aspergillus ambiguus v1.0	29374911	11088	Ascomycota	Eurotiales
Mycocosm		Aspergillus amoeneus CBS 111.32 v1.0	33399842	13460	Ascomycota	Eurotiales
NCBI	GCA_009812435.1_ASM981243v1	Aspergillus amoenus	35476417		Ascomycota	Eurotiales
Mycocosm		Aspergillus amylovorus CBS 600.67 v1.0	34894441	12857	Ascomycota	Eurotiales
Mycocosm		Aspergillus angustatus CBS 273.65 v1.0	35554119	13549	Ascomycota	Eurotiales
NCBI	GCA_009193545.1_Aspara19utr	Aspergillus arachidicola	39764385	14137	Ascomycota	Eurotiales
Mycocosm	KjÃ¦rbÃ¸lling I et al., 2020	Aspergillus arachidicola v1.0	39764385	13895	Ascomycota	Eurotiales
Mycocosm		Aspergillus arxii CBS 52583 v1.0	27919226	10666	Ascomycota	Eurotiales
Mycocosm		Aspergillus assulatus CBS 27911 v1.0	30732071	10548	Ascomycota	Eurotiales
Mycocosm		Aspergillus astellatus v1.0	35183170	12064	Ascomycota	Eurotiales
Mycocosm		Aspergillus aurantiobrunneus CBS 465.65 v1.0	31381522	11287	Ascomycota	Eurotiales
Mycocosm		Aspergillus aureofulgens IBT 27100 v1.0	32899741	11485	Ascomycota	Eurotiales
Mycocosm		Aspergillus aureolatus CBS 190.65 v1.0	29565690	10922	Ascomycota	Eurotiales
Mycocosm		Aspergillus aureoluteus CBS 105.55 v1.0	33749143	10768	Ascomycota	Eurotiales
Mycocosm		Aspergillus aureoterreus v1.0	29516179	11269	Ascomycota	Eurotiales
NCBI	GCA_009193465.1_Aspave1	Aspergillus avenaceus	33765472	11551	Ascomycota	Eurotiales
Mycocosm	KjÃ¦rbÃ¸lling I et al., 2020	Aspergillus avenaceus IBT 18842 v1.0	33765472	11293	Ascomycota	Eurotiales
NCBI	GCA_003850985.1_Aawm_assembly01	Aspergillus awamori	38597812	11790	Ascomycota	Eurotiales
NCBI	GCA_009193595.1_Aspber1	Aspergillus bertholletiae	37014000	13189	Ascomycota	Eurotiales
Mycocosm	KjÃ¦rbÃ¸lling I et al., 2020	Aspergillus bertholletius IBT 29228 v1.0	37014000	12948	Ascomycota	Eurotiales
Mycocosm		Aspergillus biplanus CBS 468.65 v1.0	42030724	15330	Ascomycota	Eurotiales
Mycocosm		Aspergillus bisporus CBS 707.71 v1.0	27095172	9731	Ascomycota	Eurotiales
NCBI	GCF_001792695.1_ASM179269v1	Aspergillus bombycis	37474605	12263	Ascomycota	Eurotiales
Mycocosm	Moore GG et al., 2016	Aspergillus bombycis NRRL 26010	37474605	12265	Ascomycota	Eurotiales
Mycocosm		Aspergillus botucatensis CBS 114221 v1.0	34492499	11812	Ascomycota	Eurotiales
NCBI	GCA_001889945.1_Aspbr1	Aspergillus brasiliensis	35804080	13258	Ascomycota	Eurotiales
zbi.ee		Aspergillus brasiliensis	35810000		Ascomycota	Eurotiales
Mycocosm	de Vries RP et al., 2017	Aspergillus brasiliensis v1.0	35808783	13000	Ascomycota	Eurotiales
Mycocosm		Aspergillus brevijanus CBS 111.46 v1.0	36004448	12832	Ascomycota	Eurotiales
Mycocosm		Aspergillus brevipes CBS 118.53 v1.0	30071435	10475	Ascomycota	Eurotiales
Mycocosm		Aspergillus brevistipitatus v1.0	28615967	10133	Ascomycota	Eurotiales
NCBI	GCF_003184695.1_Aspbru1	Aspergillus brunneoviolaceus	37477200	12389	Ascomycota	Eurotiales
Mycocosm	Vesth TC et al., 2018	Aspergillus brunneoviolaceus CBS 621.78 v1.0	37477200	12075	Ascomycota	Eurotiales
NCBI	GCA_013421405.2_ASM1342140v2	Aspergillus burnettii	41001620	12950	Ascomycota	Eurotiales
NCBI	GCF_009193585.1_Aspcae1	Aspergillus caelatus	40016351	14158	Ascomycota	Eurotiales
Mycocosm	KjÃ¦rbÃ¸lling I et al., 2020	Aspergillus caelatus CBS 763.97 v1.0	40016351	13916	Ascomycota	Eurotiales
Mycocosm	Horn F et al., 2016	Aspergillus calidoustus	41102685	15139	Ascomycota	Eurotiales
NCBI	GCA_001511075.1_Acal_Allpaths_LG	Aspergillus calidoustus	41102685	15139	Ascomycota	Eurotiales
Mycocosm		Aspergillus calidoustus CBS 113228 v1.0	40389611	14510	Ascomycota	Eurotiales
Mycocosm		Aspergillus californicus CBS 123895 v1.0	36744266	13881	Ascomycota	Eurotiales
NCBI	GCF_002847485.1_Aspcam1	Aspergillus campestris	28257496	9818	Ascomycota	Eurotiales
Mycocosm	KjÃ¦rbÃ¸lling I et al., 2018	Aspergillus campestris IBT 28561 v1.0	28257496	9764	Ascomycota	Eurotiales
NCBI	GCF_002847045.1_Aspcand1	Aspergillus candidus	27317772	9802	Ascomycota	Eurotiales
Mycocosm	KjÃ¦rbÃ¸lling I et al., 2018	Aspergillus candidus CBS 102.13 v1.0	27317772	9641	Ascomycota	Eurotiales
Mycocosm		Aspergillus caninus CBS 128032 v1.0	24260488	9969	Ascomycota	Eurotiales
Mycocosm		Aspergillus capensis CBS 138188 v1.0	32934471	11706	Ascomycota	Eurotiales
Mycocosm		Aspergillus caperatus DTO 337-E6 v1.0	27197361	10316	Ascomycota	Eurotiales
NCBI	GCA_001990825.1_Aspca3	Aspergillus carbonarius	36149134	11731	Ascomycota	Eurotiales
zbi.ee		Aspergillus carbonarius	36300000		Ascomycota	Eurotiales
Mycocosm		Aspergillus carbonarius ITEM 11822 v1.0	32376854	11187	Ascomycota	Eurotiales
Mycocosm		Aspergillus carbonarius ITEM 12550 v1.0	32467065	11216	Ascomycota	Eurotiales
Mycocosm	de Vries RP et al., 2017	Aspergillus carbonarius ITEM 5010 v3	36290756	11624	Ascomycota	Eurotiales
Mycocosm		Aspergillus carbonarius ITEM 5010 v4.0	36290756	12176	Ascomycota	Eurotiales
Mycocosm		Aspergillus carlsbadensis CBS 123894 v1.0	39460077	14289	Ascomycota	Eurotiales
NCBI	GCA_004769165.1_ASM476916v1	Aspergillus cejpii	23887422		Ascomycota	Eurotiales
Mycocosm		Aspergillus cervinus CBS 196.64 v1.0	34080287	11707	Ascomycota	Eurotiales
NCBI	GCF_016861735.1_AchevalieriM1_assembly01	Aspergillus chevalieri	29697343	10518	Ascomycota	Eurotiales
Mycocosm		Aspergillus chevalieri CBS 522.65 v1.0	26413841	10253	Ascomycota	Eurotiales
Mycocosm		Aspergillus chrysellus CBS 472.65 v1.0	37957915	12926	Ascomycota	Eurotiales
Mycocosm		Aspergillus clavatonanicus v1.0	26779860	9490	Ascomycota	Eurotiales
NCBI	GCF_000002715.2_ASM271v1	Aspergillus clavatus	27859441	9356	Ascomycota	Eurotiales
zbi.ee		Aspergillus clavatus	35000000		Ascomycota	Eurotiales
zbi.ee		Aspergillus clavatus	27860000		Ascomycota	Eurotiales
Mycocosm	Arnaud MB et al., 2012	Aspergillus clavatus NRRL 1 from AspGD	27859441	9121	Ascomycota	Eurotiales
Mycocosm		Aspergillus cleistominutus CBS 200.75 v1.0	32461706	10644	Ascomycota	Eurotiales
Mycocosm		Aspergillus conjunctus CBS 476.65 v1.0	33840813	12025	Ascomycota	Eurotiales
Mycocosm		Aspergillus coreanus CBS 117059 v1.0	31295293	10893	Ascomycota	Eurotiales
NCBI	GCA_009193565.1_Aspcor1	Aspergillus coremiiformis	30132285	9299	Ascomycota	Eurotiales
Mycocosm	KjÃ¦rbÃ¸lling I et al., 2020	Aspergillus coremiiformis CBS 553.77 v1.0	30132285	9078	Ascomycota	Eurotiales
NCBI	GCF_003184835.1_Aspcos1	Aspergillus costaricaensis	36947918	12233	Ascomycota	Eurotiales
Mycocosm	Vesth TC et al., 2018	Aspergillus costaricaensis CBS 115574 v1.0	36947918	11966	Ascomycota	Eurotiales
Mycocosm		Aspergillus costiformis CBS 101749 v1.0	26508442	9807	Ascomycota	Eurotiales
Mycocosm		Aspergillus creber IBT 32277 v1.0	35476325	13531	Ascomycota	Eurotiales
Mycocosm		Aspergillus cretensis CBS 112802 v1.0	36176632	11751	Ascomycota	Eurotiales
NCBI	GCA_001693355.1_ASM169335v1	Aspergillus cristatus	27779015		Ascomycota	Eurotiales
Mycocosm	Ge Y et al., 2016	Aspergillus cristatus GZAAS20.1005	28454192	10344	Ascomycota	Eurotiales
NCBI	GCA_019828945.1_ASM1982894v1	Aspergillus croceus	22867324		Ascomycota	Eurotiales
Mycocosm		Aspergillus crustosus CBS 478.65 v1.0	37360539	12063	Ascomycota	Eurotiales
Mycocosm		Aspergillus cumulatus DTO 311-F5 v1.0	25394924	9595	Ascomycota	Eurotiales
Mycocosm		Aspergillus dentatus CBS 114.63 v1.0	29851794	10270	Ascomycota	Eurotiales
Mycocosm		Aspergillus desertorum CBS 653.73 v1.0	29041708	10111	Ascomycota	Eurotiales
Mycocosm		Aspergillus dromiae CBS 140633 v1.0	34199539	12109	Ascomycota	Eurotiales
Mycocosm		Aspergillus duricaulis CBS 481.65 v1.0	30322558	10468	Ascomycota	Eurotiales
Mycocosm		Aspergillus egyptiacus CBS 656.73 v1.0	28335649	9890	Ascomycota	Eurotiales
NCBI	GCA_016097275.1_ASM1609727v1	Aspergillus elegans	36777498		Ascomycota	Eurotiales
Mycocosm		Aspergillus elegans CBS 116.39 v1.0	37553232	13286	Ascomycota	Eurotiales
NCBI	GCA_003184645.1_Aspell1	Aspergillus ellipticus	42866077	13175	Ascomycota	Eurotiales
Mycocosm	Vesth TC et al., 2018	Aspergillus ellipticus CBS 707.79 v1.0	42866077	12884	Ascomycota	Eurotiales
Mycocosm		Aspergillus endophyticus DTO 354-I2 v1.0	27502081	10426	Ascomycota	Eurotiales
NCBI	GCF_003184535.1_Aspeuc1	Aspergillus eucalypticola	34792412	12125	Ascomycota	Eurotiales
Mycocosm	Vesth TC et al., 2018	Aspergillus eucalypticola CBS 122712 v1.0	34792412	11934	Ascomycota	Eurotiales
Mycocosm		Aspergillus falconensis CBS 271.91 v1.0	34128579	11645	Ascomycota	Eurotiales
NCBI	GCA_016413765.1_ASM1641376v1	Aspergillus felis	33030366		Ascomycota	Eurotiales
Mycocosm		Aspergillus ferenczii CBS 121594 v1.0	26938309	10035	Ascomycota	Eurotiales
NCBI	GCF_003184825.1_Aspfij1	Aspergillus fijiensis	36513906	12331	Ascomycota	Eurotiales
zbi.ee		Aspergillus fijiensis	36510000		Ascomycota	Eurotiales
Mycocosm	Vesth TC et al., 2018	Aspergillus fijiensis CBS 313.89 v1.0	36513906	12019	Ascomycota	Eurotiales
Mycocosm		Aspergillus filifera CBS 114510 v1.0	31484740	11686	Ascomycota	Eurotiales
NCBI	GCF_000149645.2_ASM14964v3	Aspergillus fischeri	31665876	10643	Ascomycota	Eurotiales
zbi.ee		Aspergillus fischeri	35000000		Ascomycota	Eurotiales
zbi.ee		Aspergillus fischeri	29000000		Ascomycota	Eurotiales
Mycocosm		Aspergillus flavipes CBS 22552 v1.0	35257526	13390	Ascomycota	Eurotiales
NCBI	GCF_014117465.1_ASM1411746v1	Aspergillus flavus	36995582	12323	Ascomycota	Eurotiales
zbi.ee		Aspergillus flavus	36790000		Ascomycota	Eurotiales
Mycocosm	Arnaud MB et al., 2012	Aspergillus flavus NRRL3357	36790245	12604	Ascomycota	Eurotiales
Mycocosm		Aspergillus flavus NRRL3357 v1.0	37749288	13715	Ascomycota	Eurotiales
Mycocosm		Aspergillus floccosus CBS 116.37 v1.0	30552350	11810	Ascomycota	Eurotiales
Mycocosm		Aspergillus flocculosus v1.0	34735525	12432	Ascomycota	Eurotiales
NCBI	GCA_012184565.1_ASM1218456v1	Aspergillus floridensis	35394120		Ascomycota	Eurotiales
Mycocosm		Aspergillus floridensis DTO 198-A8 v1.0	35476287	11629	Ascomycota	Eurotiales
zbi.ee		Aspergillus foetidus	37470000		Ascomycota	Eurotiales
Mycocosm		Aspergillus foveolata CBS 279.81 v1.0	31779079	11115	Ascomycota	Eurotiales
Mycocosm		Aspergillus frequens CBS 586.65 v1.0	33664157	12444	Ascomycota	Eurotiales
Mycocosm		Aspergillus fructiculosus v1.0	34337063	11612	Ascomycota	Eurotiales
NCBI	GCA_012656285.1_ASM1265628v1	Aspergillus fumigatiaffinis	33470809	10468	Ascomycota	Eurotiales
Mycocosm		Aspergillus fumigatiaffinis CBS 117186 v1.0	33218226	11917	Ascomycota	Eurotiales
NCBI	GCF_000002655.1_ASM265v1	Aspergillus fumigatus	29384958	9859	Ascomycota	Eurotiales
zbi.ee		Aspergillus fumigatus	29480000		Ascomycota	Eurotiales
zbi.ee		Aspergillus fumigatus	29400000		Ascomycota	Eurotiales
zbi.ee		Aspergillus fumigatus	29380000		Ascomycota	Eurotiales
zbi.ee		Aspergillus fumigatus	29210000		Ascomycota	Eurotiales
zbi.ee		Aspergillus fumigatus	28900000		Ascomycota	Eurotiales
zbi.ee		Aspergillus fumigatus	28760000		Ascomycota	Eurotiales
zbi.ee		Aspergillus fumigatus	28530000		Ascomycota	Eurotiales
zbi.ee		Aspergillus fumigatus	28390000		Ascomycota	Eurotiales
zbi.ee		Aspergillus fumigatus	28240000		Ascomycota	Eurotiales
zbi.ee		Aspergillus fumigatus	27520000		Ascomycota	Eurotiales
Mycocosm	Fedorova ND et al., 2008	Aspergillus fumigatus A1163	29205420	9916	Ascomycota	Eurotiales
Mycocosm	Nierman WC et al., 2005	Aspergillus fumigatus Af293 from AspGD	29388377	9781	Ascomycota	Eurotiales
Mycocosm		Aspergillus fumisynnematus IBT 28474 v1.0	32126662	11626	Ascomycota	Eurotiales
Mycocosm		Aspergillus funiculosus CBS 116.56 v1.0	25445165	9300	Ascomycota	Eurotiales
Mycocosm		Aspergillus galapagensis CBS 117522 v1.0	29972746	11453	Ascomycota	Eurotiales
Mycocosm		Aspergillus germanicus CBS 123887 v1.0	39479152	14761	Ascomycota	Eurotiales
Mycocosm		Aspergillus giganteus CBS 515.65 v1.0	28200622	9308	Ascomycota	Eurotiales
NCBI	GCF_001890805.1_Aspgl1	Aspergillus glaucus	27993362	11426	Ascomycota	Eurotiales
zbi.ee		Aspergillus glaucus	27990000		Ascomycota	Eurotiales
Mycocosm	de Vries RP et al., 2017	Aspergillus glaucus v1.0	27993362	11277	Ascomycota	Eurotiales
Mycocosm		Aspergillus granulosus CBS 588.65 v1.0	35311868	12860	Ascomycota	Eurotiales
Mycocosm		Aspergillus haitiensis CBS 468.91 v1.0	35849033	11396	Ascomycota	Eurotiales
NCBI	GCA_001696595.2_ASM169659v2	Aspergillus hancockii	39691269	12812	Ascomycota	Eurotiales
NCBI	GCF_003184545.1_Asphet1	Aspergillus heteromorphus	35607567	11088	Ascomycota	Eurotiales
Mycocosm	Vesth TC et al., 2018	Aspergillus heteromorphus CBS 117.55 v1.0	35607567	11133	Ascomycota	Eurotiales
Mycocosm		Aspergillus heterothallicus CBS 489.65 v1.0	37429956	13761	Ascomycota	Eurotiales
NCBI	GCA_014281905.1_ASM1428190v1	Aspergillus hiratsukae	30071213	9685	Ascomycota	Eurotiales
Mycocosm		Aspergillus hiratsukae CBS 294.93 v1.0	29263246	10825	Ascomycota	Eurotiales
NCBI	GCF_003184865.1_Asphom1	Aspergillus homomorphus	34054866	11662	Ascomycota	Eurotiales
zbi.ee		Aspergillus homomorphus	34050000		Ascomycota	Eurotiales
Mycocosm	Vesth TC et al., 2018	Aspergillus homomorphus CBS 101889 v1.0	34054866	11361	Ascomycota	Eurotiales
Mycocosm		Aspergillus hortai IBT 26384 v1.0	30242590	11172	Ascomycota	Eurotiales
NCBI	GCF_003184845.1_Aspibe1	Aspergillus ibericus	33437983	11984	Ascomycota	Eurotiales
Mycocosm	Vesth TC et al., 2018	Aspergillus ibericus CBS 121593 v1.0	33437983	11680	Ascomycota	Eurotiales
Mycocosm		Aspergillus igneus CBS 466.65 v1.0	33547489	11877	Ascomycota	Eurotiales
Mycocosm		Aspergillus iizukae CBS 541.69 v1.0	32658954	12279	Ascomycota	Eurotiales
Mycocosm		Aspergillus implicatus CBS 484.95 v1.0	39195316	13656	Ascomycota	Eurotiales
NCBI	GCA_003719405.1_ASM371940v1	Aspergillus incahuasiensis	31006665		Ascomycota	Eurotiales
Mycocosm		Aspergillus indicus v2.0	32492420	11361	Ascomycota	Eurotiales
NCBI	GCA_003184685.1_Aspind1	Aspergillus indologenus	38592838	12477	Ascomycota	Eurotiales
Mycocosm	Vesth TC et al., 2018	Aspergillus indologenus CBS 114.80 v1.0	38592838	12163	Ascomycota	Eurotiales
Mycocosm		Aspergillus insolitus CBS 384.61 v1.0	23177606	8834	Ascomycota	Eurotiales
Mycocosm		Aspergillus insuetus CBS 107.25 v1.0	40452873	15211	Ascomycota	Eurotiales
NCBI	GCF_003184785.1_Aspjap1	Aspergillus japonicus	36099954	12339	Ascomycota	Eurotiales
Mycocosm	Vesth TC et al., 2018	Aspergillus japonicus CBS 114.51 v1.0	36099954	12024	Ascomycota	Eurotiales
Mycocosm		Aspergillus karnatakaensis CBS 102800 v1.0	36255367	13540	Ascomycota	Eurotiales
zbi.ee		Aspergillus kawachii	36880000		Ascomycota	Eurotiales
Mycocosm	Futagami T et al., 2011	Aspergillus kawachii IFO 4308	36544702	11475	Ascomycota	Eurotiales
Mycocosm		Aspergillus keveii CBS 209.92 v1.0	41415647	15687	Ascomycota	Eurotiales
Mycocosm		Aspergillus laciniosus CBS 117721 v1.0	33457904	11759	Ascomycota	Eurotiales
NCBI	GCA_013306195.1_ASM1330619v1	Aspergillus latus	63570296		Ascomycota	Eurotiales
NCBI	GCF_010724455.1_ASM1072445v1	Aspergillus lentulus	30229310	10506	Ascomycota	Eurotiales
Mycocosm		Aspergillus lentulus CBS 117885 v1.0	30572422	11171	Ascomycota	Eurotiales
NCBI	GCA_009176345.1_Asplep1	Aspergillus leporis	39425861	12986	Ascomycota	Eurotiales
Mycocosm	KjÃ¦rbÃ¸lling I et al., 2020	Aspergillus leporis CBS 151.66 v1.0	39425861	12745	Ascomycota	Eurotiales
Mycocosm		Aspergillus longivesica v1.0	26674246	9605	Ascomycota	Eurotiales
NCBI	GCF_016861625.1_AkawachiiIFO4308_assembly01	Aspergillus luchuensis	37287723	12941	Ascomycota	Eurotiales
Mycocosm	de Vries RP et al., 2017	Aspergillus luchuensis CBS 106.47 v1.0	37468345	13530	Ascomycota	Eurotiales
Mycocosm		Aspergillus lucknowensis CBS 449.75 v1.0	30792796	11541	Ascomycota	Eurotiales
Mycocosm		Aspergillus luppii CBS 653.74 v1.0	33321554	11947	Ascomycota	Eurotiales
Mycocosm		Aspergillus megasporus DTO 048-I3 v1.0	27682145	10914	Ascomycota	Eurotiales
NCBI	GCA_016097325.1_ASM1609732v1	Aspergillus melleus	38850827		Ascomycota	Eurotiales
Mycocosm		Aspergillus microcysticus CBS 120.58 v1.0	25913919	10236	Ascomycota	Eurotiales
NCBI	GCA_009176455.1_Aspmin1	Aspergillus minisclerotigenes	37064162	13648	Ascomycota	Eurotiales
Mycocosm	KjÃ¦rbÃ¸lling I et al., 2020	Aspergillus minisclerotigenes CBS 117635 v1.0	37064162	13415	Ascomycota	Eurotiales
Mycocosm		Aspergillus miraensis CBS 140625 v1.0	34175843	12183	Ascomycota	Eurotiales
Mycocosm		Aspergillus multicolor v1.0	35254497	12821	Ascomycota	Eurotiales
Mycocosm		Aspergillus multiplicatus CBS 646958 v1.0	28914259	10498	Ascomycota	Eurotiales
NCBI	GCF_003369625.1_ASM336962v1	Aspergillus mulundensis	45341896	11603	Ascomycota	Eurotiales
Mycocosm		Aspergillus muricatus v1.0	34116413	11718	Ascomycota	Eurotiales
Mycocosm		Aspergillus nakazawae v1.0	36345397	12556	Ascomycota	Eurotiales
NCBI	GCA_015844325.1_ASM1584432v1	Aspergillus nanangensis	36245875	13096	Ascomycota	Eurotiales
Mycocosm		Aspergillus navahoensis v1.0	32760877	11625	Ascomycota	Eurotiales
Mycocosm		Aspergillus neoauricomus CBS112787 v1.0	36859054	12221	Ascomycota	Eurotiales
Mycocosm		Aspergillus neocaesiellus DTO 356-D2 v1.0	22520997	8563	Ascomycota	Eurotiales
Mycocosm		Aspergillus neoconicus CBS 233.90 v1.0	23271819	9036	Ascomycota	Eurotiales
Mycocosm		Aspergillus neoechinulatus CBS120.55 v1.0	30669358	10504	Ascomycota	Eurotiales
NCBI	GCA_003116565.1_ASM311656v1	Aspergillus neoellipticus	27554191		Ascomycota	Eurotiales
Mycocosm		Aspergillus neoflavipes CBS 260.73 v1.0	34015292	12734	Ascomycota	Eurotiales
Mycocosm		Aspergillus neoindicus CBS 444.75 v1.0	30897550	11849	Ascomycota	Eurotiales
NCBI	GCF_003184625.1_Aspneo1	Aspergillus neoniger	35416444	12219	Ascomycota	Eurotiales
Mycocosm	Vesth TC et al., 2018	Aspergillus neoniger CBS 115656 v1.0	35416444	11939	Ascomycota	Eurotiales
Mycocosm		Aspergillus neostromatioides CBS 265.73 v1.0	36225030	12213	Ascomycota	Eurotiales
Mycocosm		Aspergillus neowarcupii IBT 29024 v1.0	30343332	10853	Ascomycota	Eurotiales
Mycocosm	Arnaud MB et al., 2012	Aspergillus nidulans	30483994	10680	Ascomycota	Eurotiales
NCBI	GCF_000149205.2_ASM14920v2	Aspergillus nidulans	30275969	9586	Ascomycota	Eurotiales
Mohanta & Bae, 2015		Aspergillus niger	34850000	11910	Ascomycota	Eurotiales
zbi.ee		Aspergillus niger	37200000		Ascomycota	Eurotiales
zbi.ee		Aspergillus niger	36300000		Ascomycota	Eurotiales
zbi.ee		Aspergillus niger	35250000		Ascomycota	Eurotiales
zbi.ee		Aspergillus niger	34850000		Ascomycota	Eurotiales
zbi.ee		Aspergillus niger	34500000		Ascomycota	Eurotiales
zbi.ee		Aspergillus niger	33980000		Ascomycota	Eurotiales
Mycocosm	Vesth TC et al., 2018	Aspergillus niger (lacticoffeatus) CBS 101883 v1.0	35855892	13083	Ascomycota	Eurotiales
Mycocosm	Vesth TC et al., 2018	Aspergillus niger (phoenicis Corda) Thom ATCC 13157 v1.0	35753538	11977	Ascomycota	Eurotiales
Mycocosm	Andersen MR et al., 2011	Aspergillus niger ATCC 1015 v4.0	34853277	11910	Ascomycota	Eurotiales
Mycocosm	Pel HJ et al., 2007	Aspergillus niger CBS 513.88	33975768	14097	Ascomycota	Eurotiales
Mycocosm	Vesth TC et al., 2018	Aspergillus niger NRRL3	35245396	11846	Ascomycota	Eurotiales
Mycocosm	Vesth TC et al., 2018	Aspergillus niger van Tieghem ATCC 13496 v1.0	35690699	12197	Ascomycota	Eurotiales
Mycocosm		Aspergillus nishimurae IFM 54133 v1.0	30189492	9648	Ascomycota	Eurotiales
Mycocosm		Aspergillus niveus CBS 471.91 v1.0	30196435	11488	Ascomycota	Eurotiales
NCBI	GCF_001204775.2_ASM120477v2	Aspergillus nomiae	36137300	11904	Ascomycota	Eurotiales
Mycocosm	KjÃ¦rbÃ¸lling I et al., 2020	Aspergillus nomius IBT 12657 v1.0	36713177	12897	Ascomycota	Eurotiales
Mycocosm	Moore GG et al., 2015	Aspergillus nomius NRRL 13137	36138823	11914	Ascomycota	Eurotiales
NCBI	GCF_002847465.1_Aspnov1	Aspergillus novofumigatus	32440129	11608	Ascomycota	Eurotiales
Mycocosm	KjÃ¦rbÃ¸lling I et al., 2018	Aspergillus novofumigatus IBT 16806 v1.0	32440129	11549	Ascomycota	Eurotiales
NCBI	GCA_009176405.1_Aspnovo1	Aspergillus novoparasiticus	40857493	14426	Ascomycota	Eurotiales
Mycocosm	KjÃ¦rbÃ¸lling I et al., 2020	Aspergillus novoparasiticus CBS 126849 v1.0	40857493	14182	Ascomycota	Eurotiales
Mycocosm		Aspergillus nutans CBS 121.56 v1.0	34348625	11620	Ascomycota	Eurotiales
NCBI	GCF_002846915.1_Aspergillus_ochraceoroseus_IBT_24754_v1.1	Aspergillus ochraceoroseus	27718211	8971	Ascomycota	Eurotiales
Mycocosm	KjÃ¦rbÃ¸lling I et al., 2018	Aspergillus ochraceoroseus IBT 24754 v1.0	27718211	8924	Ascomycota	Eurotiales
Mycocosm	Moore GG et al., 2015	Aspergillus ochraceoroseus SRRC1432	24273657	7829	Ascomycota	Eurotiales
NCBI	GCA_004849945.1_AoFc	Aspergillus ochraceus	37017470		Ascomycota	Eurotiales
Mycocosm		Aspergillus ochraceus ITEM 7043 v1.0	35604108	12066	Ascomycota	Eurotiales
Mycocosm		Aspergillus ochraceus MUT 2036 v1.0	35774628	12115	Ascomycota	Eurotiales
NCBI	GCA_014250555.1_ASM1425055v1	Aspergillus oerlinghausenensis	32321563		Ascomycota	Eurotiales
Mycocosm		Aspergillus oerlinghausenensis CBS 139183 v1.0	32346555	9989	Ascomycota	Eurotiales
Mycocosm		Aspergillus olivicola v1.0	33173879	12183	Ascomycota	Eurotiales
NCBI	GCA_003719415.1_ASM371941v1	Aspergillus olivimuriae	30085639		Ascomycota	Eurotiales
NCBI	GCF_000184455.2_ASM18445v3	Aspergillus oryzae	37912014	12344	Ascomycota	Eurotiales
zbi.ee		Aspergillus oryzae	37880000		Ascomycota	Eurotiales
zbi.ee		Aspergillus oryzae	37000000		Ascomycota	Eurotiales
zbi.ee		Aspergillus oryzae	36550000		Ascomycota	Eurotiales
Mycocosm	Arnaud MB et al., 2012	Aspergillus oryzae RIB40	37882812	12030	Ascomycota	Eurotiales
Mycocosm		Aspergillus ostianus v1.0	35652827	12122	Ascomycota	Eurotiales
Mycocosm		Aspergillus paleaceus CBS 498.65 v1.0	28803558	9845	Ascomycota	Eurotiales
Mycocosm		Aspergillus papuensis CBS 841.96 v1.0	31205458	11780	Ascomycota	Eurotiales
Mycocosm		Aspergillus paraconicus DTO 356 C9 v1.0	23023148	8387	Ascomycota	Eurotiales
Mycocosm		Aspergillus parafelis IBT 34187 v1.0	32054234	11119	Ascomycota	Eurotiales
NCBI	GCA_012897115.1_ASM1289711v1	Aspergillus parasiticus	37048638		Ascomycota	Eurotiales
Mycocosm	KjÃ¦rbÃ¸lling I et al., 2020	Aspergillus parasiticus CBS 117618 v1.0	38390758	13752	Ascomycota	Eurotiales
Mycocosm	KjÃ¦rbÃ¸lling I et al., 2020	Aspergillus parvisclerotigenus CBS 121.62 v1.0	37617783	13595	Ascomycota	Eurotiales
Mycocosm		Aspergillus parvulus CBS 136.61 v1.0	32731898	11927	Ascomycota	Eurotiales
Mycocosm		Aspergillus penicilloides CBS 540.65 v1.0	26403364	10386	Ascomycota	Eurotiales
Mycocosm		Aspergillus pernambucoensis CBS 137449 v1.0	27066822	9865	Ascomycota	Eurotiales
NCBI	GCA_002215965.1_ASM221596v1	Aspergillus persii	38414373		Ascomycota	Eurotiales
Mycocosm		Aspergillus persii CBS 112795 v1.0	37819877	12945	Ascomycota	Eurotiales
Mycocosm		Aspergillus petrakii CBS 105.57 v1.0	35785289	12569	Ascomycota	Eurotiales
Mycocosm		Aspergillus phaeropenicillioides DTO 356-D6 v1.0	23478672	8609	Ascomycota	Eurotiales
NCBI	GCA_003344505.1_Aspph1	Aspergillus phoenicis	35753538	12255	Ascomycota	Eurotiales
NCBI	GCF_003184755.1_Asppip1	Aspergillus piperis	35280331	12355	Ascomycota	Eurotiales
Mycocosm	Vesth TC et al., 2018	Aspergillus piperis CBS 112811 v1.0	35280331	12069	Ascomycota	Eurotiales
Mycocosm		Aspergillus primulinus CBS 253.94 v1.0	29599833	9967	Ascomycota	Eurotiales
NCBI	GCA_009193665.1_Asppsec1	Aspergillus pseudocaelatus	39651556	14138	Ascomycota	Eurotiales
Mycocosm	KjÃ¦rbÃ¸lling I et al., 2020	Aspergillus pseudocaelatus CBS 117616 v1.0	39651556	13895	Ascomycota	Eurotiales
Mycocosm		Aspergillus pseudodeflectus v1.0	39072803	14450	Ascomycota	Eurotiales
Mycocosm		Aspergillus pseudofelis IBT 34107 v1.0	31872379	11062	Ascomycota	Eurotiales
NCBI	GCF_009193645.1_Asppsen1	Aspergillus pseudonomiae	37780514	13617	Ascomycota	Eurotiales
Mycocosm	KjÃ¦rbÃ¸lling I et al., 2020	Aspergillus pseudonomius CBS 119388 v1.0	37780514	13384	Ascomycota	Eurotiales
NCBI	GCF_009193445.1_Asppset1	Aspergillus pseudotamarii	38243929	13662	Ascomycota	Eurotiales
Mycocosm	KjÃ¦rbÃ¸lling I et al., 2020	Aspergillus pseudotamarii CBS 117625 v1.0	38243929	13428	Ascomycota	Eurotiales
NCBI	GCA_002927005.1_ASM292700v1	Aspergillus pseudoterreus	29514308		Ascomycota	Eurotiales
Mycocosm	Deng S et al., 2020	Aspergillus pseudoterreus ATCC32359 v1.0	29514308	10945	Ascomycota	Eurotiales
Mycocosm		Aspergillus pseudoterreus DTO 47-E6 v1.0	29544707	11237	Ascomycota	Eurotiales
Mycocosm		Aspergillus pseudoustus CBS 123904 v1.0	41220403	15536	Ascomycota	Eurotiales
NCBI	GCF_018340605.1_Asppvi_assembly01	Aspergillus pseudoviridinutans	33330675	11495	Ascomycota	Eurotiales
Mycocosm		Aspergillus pseudoviridinutans IBT 34175 v1.0	32178480	11303	Ascomycota	Eurotiales
Mycocosm		Aspergillus pulvericola CBS 137327 v1.0	34902482	11818	Ascomycota	Eurotiales
NCBI	GCF_016861865.1_ApuulaauensisMK2_assembly01	Aspergillus puulaauensis	34318862	13749	Ascomycota	Eurotiales
Mycocosm		Aspergillus puulaauensis IBT 32284 v1.0	33961053	12901	Ascomycota	Eurotiales
NCBI	GCA_013305525.1_ASM1330552v1	Aspergillus quadrilineatus	32173992		Ascomycota	Eurotiales
Mycocosm		Aspergillus quadrilineatus (floriformis) CBS 937.73 v1.0	32523387	11243	Ascomycota	Eurotiales
Mycocosm		Aspergillus quadrilineatus (gemmatus) CBS 853.96 v1.0	32622438	11247	Ascomycota	Eurotiales
NCBI	GCA_000986645.1_ASM98664v1	Aspergillus rambellii	26435630	7761	Ascomycota	Eurotiales
Mycocosm		Aspergillus rambellii 100887 v1.0	27025887	9133	Ascomycota	Eurotiales
Mycocosm	Moore GG et al., 2015	Aspergillus rambellii SRRC1468	26435630	7761	Ascomycota	Eurotiales
Mycocosm		Aspergillus recurvatus v1.0	30717846	11007	Ascomycota	Eurotiales
Mycocosm		Aspergillus restrictus CBS 118.33 v1.0	23256008	9143	Ascomycota	Eurotiales
Mycocosm		Aspergillus rhizopodus v1.0	27579276	9816	Ascomycota	Eurotiales
Mycocosm		Aspergillus robustus CBS 428.77 v1.0	33138998	12182	Ascomycota	Eurotiales
Mycocosm		Aspergillus roseoglobulosus CBS112800 v1.0	35815337	12489	Ascomycota	Eurotiales
NCBI	GCF_000600275.1_Eurhe1	Aspergillus ruber	26209327	10237	Ascomycota	Eurotiales
zbi.ee		Aspergillus ruber	26210000		Ascomycota	Eurotiales
NCBI	GCF_003184585.1_Aspsac1	Aspergillus saccharolyticus	31096189	10378	Ascomycota	Eurotiales
Mycocosm	Vesth TC et al., 2018	Aspergillus saccharolyticus JOP 1030-1 v1.0	31096189	10066	Ascomycota	Eurotiales
NCBI	GCA_003589665.1_phiScl_1.0	Aspergillus sclerotialis	27975818	11307	Ascomycota	Eurotiales
NCBI	GCA_003184635.1_Aspscle1	Aspergillus sclerotiicarbonarius	37621264	12889	Ascomycota	Eurotiales
zbi.ee		Aspergillus sclerotiicarbonarius	37620000		Ascomycota	Eurotiales
Mycocosm	Vesth TC et al., 2018	Aspergillus sclerotiicarbonarius CBS 121057 v1.0	37621264	12571	Ascomycota	Eurotiales
NCBI	GCF_003184525.1_Aspscl1	Aspergillus sclerotioniger	36720365	12648	Ascomycota	Eurotiales
Mycocosm	Vesth TC et al., 2018	Aspergillus sclerotioniger CBS115572 v1.0	36720365	12338	Ascomycota	Eurotiales
NCBI	GCA_000530345.1_HBR18v1	Aspergillus sclerotiorum	32841510		Ascomycota	Eurotiales
Mycocosm		Aspergillus sclerotiorum CBS 549.65 v1.0	37971091	12620	Ascomycota	Eurotiales
Mycocosm		Aspergillus sepultus CBS 257.85 v1.0	32180178	12290	Ascomycota	Eurotiales
NCBI	GCA_009193525.1_Aspser1	Aspergillus sergii	38325693	13957	Ascomycota	Eurotiales
Mycocosm	KjÃ¦rbÃ¸lling I et al., 2020	Aspergillus sergii CBS 130017 v1.0	38325693	13713	Ascomycota	Eurotiales
Mycocosm		Aspergillus sesamicola CBS 137324 v1.0	38310826	12058	Ascomycota	Eurotiales
Mycocosm		Aspergillus shendaweii IBT 34197 v1.0	29202661	9995	Ascomycota	Eurotiales
Mycocosm		Aspergillus siamensis CBS 137452 v1.0	32734164	11213	Ascomycota	Eurotiales
Mycocosm		Aspergillus silvaticus CBS 128.55 v1.0	30974195	10314	Ascomycota	Eurotiales
Mycocosm		Aspergillus similis v1.0	33170230	11407	Ascomycota	Eurotiales
NCBI	GCA_008274985.1_ASM827498v1	Aspergillus sojae	40106795		Ascomycota	Eurotiales
NCBI	GCA_016880755.1_ASM1688075v1	Aspergillus sp. 2663	34304860		Ascomycota	Eurotiales
NCBI	GCA_016162245.1_ASM1616224v1	Aspergillus sp. A31	28603976		Ascomycota	Eurotiales
NCBI	GCA_002894705.1_ASM289470v1	Aspergillus sp. ATCC 12892	41166126		Ascomycota	Eurotiales
NCBI	GCA_019176365.1_ASM1917636v1	Aspergillus sp. GbtcF1	29114197		Ascomycota	Eurotiales
NCBI	GCA_019176375.1_ASM1917637v1	Aspergillus sp. GbtcF2	37929866		Ascomycota	Eurotiales
NCBI	GCA_003698115.1_ASM369811v1	Aspergillus sp. HF37	21931985	8895	Ascomycota	Eurotiales
NCBI	GCA_019775315.1_ASM1977531v1	Aspergillus sp. JS3-R5	25520748		Ascomycota	Eurotiales
NCBI	GCA_003138035.1_ASM313803v1	Aspergillus sp. MA 6037	32952336		Ascomycota	Eurotiales
NCBI	GCA_003138005.1_ASM313800v1	Aspergillus sp. MA 6041	60713271		Ascomycota	Eurotiales
NCBI	GCA_018167545.1_ASM1816754v1	Aspergillus sp. MCCF 102	31641877		Ascomycota	Eurotiales
NCBI	GCA_019721355.1_Asp_MEXU27854_1.0	Aspergillus sp. MEXU 27854	30756112		Ascomycota	Eurotiales
NCBI	GCA_001044295.1_ASM104429v1	Aspergillus sp. Z5	33810366		Ascomycota	Eurotiales
Mycocosm		Aspergillus spathulatus CBS 408.89 v1.0	30090286	9719	Ascomycota	Eurotiales
Mycocosm		Aspergillus spectabilis CBS 429.77A v1.0	38710628	13927	Ascomycota	Eurotiales
Mycocosm		Aspergillus spinosus CBS 483.65 v1.0	34181699	11801	Ascomycota	Eurotiales
NCBI	GCA_003574815.1_ASM357481v1	Aspergillus spinulosporus	33169175		Ascomycota	Eurotiales
Mycocosm		Aspergillus spiritus DTO 241-G7 v1.0	26173656	10176	Ascomycota	Eurotiales
Mycocosm		Aspergillus stella-maris CBS 113639 v1.0	33998249	12537	Ascomycota	Eurotiales
Mycocosm		Aspergillus stercoraria CBS 428.93 v1.0	29263932	10324	Ascomycota	Eurotiales
NCBI	GCF_002849105.1_Aspste1	Aspergillus steynii	37847960	13137	Ascomycota	Eurotiales
Mycocosm	KjÃ¦rbÃ¸lling I et al., 2018	Aspergillus steynii IBT 23096 v1.0	37847960	13211	Ascomycota	Eurotiales
Mycocosm		Aspergillus subauricomus CBS 638.78 v1.0	36467018	13105	Ascomycota	Eurotiales
Mycocosm		Aspergillus sublatus IBT 19356 v1.0	31201551	11016	Ascomycota	Eurotiales
Mycocosm		Aspergillus subramanianii CBS 138230 v1.0	37435068	12314	Ascomycota	Eurotiales
Mycocosm		Aspergillus sulphureus CBS 550.65 v1.0	37232067	12470	Ascomycota	Eurotiales
NCBI	GCF_001890705.1_Aspsy1	Aspergillus sydowii	34381026	13716	Ascomycota	Eurotiales
zbi.ee		Aspergillus sydowii	34380000		Ascomycota	Eurotiales
Mycocosm	de Vries RP et al., 2017	Aspergillus sydowii CBS 593.65 v1.0	34381026	13620	Ascomycota	Eurotiales
NCBI	GCA_002850765.1_Asptaic1	Aspergillus taichungensis	27121736	9851	Ascomycota	Eurotiales
Mycocosm	KjÃ¦rbÃ¸lling I et al., 2018	Aspergillus taichungensis IBT 19404 v1.0	27121736	9692	Ascomycota	Eurotiales
NCBI	GCA_009193485.1_Asptam1	Aspergillus tamarii	38511287	13580	Ascomycota	Eurotiales
Mycocosm	KjÃ¦rbÃ¸lling I et al., 2020	Aspergillus tamarii CBS 117626 v1.0	38511287	13331	Ascomycota	Eurotiales
NCBI	GCF_003426965.1_ASM342696v1	Aspergillus tanneri	38719388	11845	Ascomycota	Eurotiales
Mycocosm		Aspergillus tanneri DTO 303-18 v1.0	37353086	12392	Ascomycota	Eurotiales
Mycocosm		Aspergillus templicola CBS 138181 v1.0	33946247	12132	Ascomycota	Eurotiales
Mycocosm		Aspergillus tennesseensis IBT 32283 v1.0	33969804	12788	Ascomycota	Eurotiales
Mycocosm		Aspergillus teporis DTO058-E5 v1.0	24332833	8767	Ascomycota	Eurotiales
NCBI	GCF_000149615.1_ASM14961v1	Aspergillus terreus	29364022	10548	Ascomycota	Eurotiales
zbi.ee		Aspergillus terreus	35000000		Ascomycota	Eurotiales
zbi.ee		Aspergillus terreus	35000000		Ascomycota	Eurotiales
zbi.ee		Aspergillus terreus	29330000		Ascomycota	Eurotiales
zbi.ee		Aspergillus terreus	29100000		Ascomycota	Eurotiales
Mycocosm	Arnaud MB et al., 2012	Aspergillus terreus NIH 2624	29331195	10406	Ascomycota	Eurotiales
Mycocosm		Aspergillus tetrazonus CBS 591.65A v1.0	32143916	11156	Ascomycota	Eurotiales
NCBI	GCF_002237265.1_ASM223726v2	Aspergillus thermomutatus	30945974	9702	Ascomycota	Eurotiales
Mycocosm		Aspergillus thermomutatus v1.0	31404673	11553	Ascomycota	Eurotiales
Mycocosm		Aspergillus thesauricus IBT 34227 v1.0	37882319	12812	Ascomycota	Eurotiales
Mycocosm		Aspergillus transcarpathicus CBS 423.68 v1.0	30225050	10456	Ascomycota	Eurotiales
NCBI	GCA_009193505.1_Asptra1	Aspergillus transmontanensis	39338775	14463	Ascomycota	Eurotiales
Mycocosm	KjÃ¦rbÃ¸lling I et al., 2020	Aspergillus transmontanensis CBS 130015 v1.0	39338775	14216	Ascomycota	Eurotiales
Mycocosm		Aspergillus trinidadensis IBT 32571 v1.0	39761744	12066	Ascomycota	Eurotiales
NCBI	GCA_009812425.1_ASM981242v1	Aspergillus tritici	28931122		Ascomycota	Eurotiales
Mycocosm		Aspergillus triticus CBS266.81 v1.0	27452540	9769	Ascomycota	Eurotiales
Mycocosm		Aspergillus tsurutae IBT 34206 v1.0	28253752	9736	Ascomycota	Eurotiales
NCBI	GCF_013340325.1_ASM1334032v1	Aspergillus tubingensis	35047229	11809	Ascomycota	Eurotiales
zbi.ee		Aspergillus tubingensis	35150000		Ascomycota	Eurotiales
Mycocosm	de Vries RP et al., 2017	Aspergillus tubingensis v1.0	35146149	12322	Ascomycota	Eurotiales
NCBI	GCA_002234965.2_ASM223496v2	Aspergillus turcosus	32352653	9223	Ascomycota	Eurotiales
Mycocosm		Aspergillus turcosus IBT 27921 v1.0	30103609	10906	Ascomycota	Eurotiales
NCBI	GCF_001078395.1_Aud_assembly02	Aspergillus udagawae	32252303	11010	Ascomycota	Eurotiales
Mycocosm		Aspergillus udagawae CBS 114217 v1.0	32175948	11454	Ascomycota	Eurotiales
Mycocosm	Kusuya Y et al., 2015	Aspergillus udagawae IFM 46973	32185562	9999	Ascomycota	Eurotiales
Mycocosm		Aspergillus undulatus CBS 261.88 v1.0	32112944	11802	Ascomycota	Eurotiales
NCBI	GCA_018408605.1_ASM1840860v1	Aspergillus unguis	25892532		Ascomycota	Eurotiales
Mycocosm		Aspergillus unguis CBS132.55 v1.0	26060700	10397	Ascomycota	Eurotiales
NCBI	GCA_000812125.1_Austus1.0	Aspergillus ustus	38351268		Ascomycota	Eurotiales
NCBI	GCF_003184745.1_Aspuva1	Aspergillus uvarum	35850703	12343	Ascomycota	Eurotiales
zbi.ee		Aspergillus uvarum	35850000		Ascomycota	Eurotiales
Mycocosm	Vesth TC et al., 2018	Aspergillus uvarum CBS 121591 v1.0	35850703	12017	Ascomycota	Eurotiales
NCBI	GCF_003184925.1_Aspvad1	Aspergillus vadensis	35663374	12397	Ascomycota	Eurotiales
Mycocosm	Vesth TC et al., 2018	Aspergillus vadensis CBS 113365 v1.0	35663374	12132	Ascomycota	Eurotiales
Mycocosm		Aspergillus varians CBS 505.65 v1.0	29824925	10839	Ascomycota	Eurotiales
Mycocosm		Aspergillus venezuelensis CBS 868.97 v1.0	34837464	12450	Ascomycota	Eurotiales
NCBI	GCF_001890125.1_Aspve1	Aspergillus versicolor	33126810	13363	Ascomycota	Eurotiales
zbi.ee		Aspergillus versicolor	33130000		Ascomycota	Eurotiales
Mycocosm	de Vries RP et al., 2017	Aspergillus versicolor v1.0	33126810	13228	Ascomycota	Eurotiales
NCBI	GCA_003184705.1_Aspvio1	Aspergillus violaceofuscus	36012865	12409	Ascomycota	Eurotiales
Mycocosm	Vesth TC et al., 2018	Aspergillus violaceofuscus CBS 115571 v1.0	36012865	12082	Ascomycota	Eurotiales
NCBI	GCF_018404265.1_Aspvir_assembly01	Aspergillus viridinutans	34888349	10238	Ascomycota	Eurotiales
Mycocosm		Aspergillus viridinutans CBS 127.56 v1.0	34441724	10326	Ascomycota	Eurotiales
Mycocosm		Aspergillus waksmanii IBT 31900 v1.0	32299683	10322	Ascomycota	Eurotiales
NCBI	GCF_003344945.1_Aspwel1	Aspergillus welwitschiae	37511876	13952	Ascomycota	Eurotiales
Mycocosm	Vesth TC et al., 2018	Aspergillus welwitschiae CBS139.54b v1.0	37511876	13687	Ascomycota	Eurotiales
NCBI	GCF_001890725.1_Aspwe1	Aspergillus wentii	31350635	12655	Ascomycota	Eurotiales
zbi.ee		Aspergillus wentii	31350000		Ascomycota	Eurotiales
Mycocosm	de Vries RP et al., 2017	Aspergillus wentii v1.0	31350635	12442	Ascomycota	Eurotiales
NCBI	GCA_019976475.1_ASM1997647v1	Aspergillus westerdijkiae	36038104		Ascomycota	Eurotiales
Mycocosm		Aspergillus westerdijkiae CBS 112803 v1.0	36270834	11946	Ascomycota	Eurotiales
Mycocosm		Aspergillus westlandensis CBS 123905 v1.0	39727793	13153	Ascomycota	Eurotiales
zbi.ee		Aspergillus zonatus	28920000		Ascomycota	Eurotiales
Mycocosm	de Vries RP et al., 2017	Aspergillus zonatus v1.0	28924210	9886	Ascomycota	Eurotiales
NCBI	GCF_000002855.3_ASM285v2	AspergillusnigerCBS513.88	34006671	10828	Ascomycota	Eurotiales
NCBI	GCA_018850815.1_ASM1885081v1	Asterophora lycoperdoides	34158107		Basidiomycota	Agaricales
NCBI	GCA_018282005.1_ASM1828200v1	Asterophora parasitica	34053942	9773	Basidiomycota	Agaricales
NCBI	GCA_016618355.2_ASM1661835v2	Astraeus odoratus	45099382	13403	Basidiomycota	Boletales
Mycocosm		Astrocystis sublimbata CBS 130006 v1.0	42778081	12484	Ascomycota	Xylariales
NCBI	GCA_018343915.1_ASM1834391v1	Athelia rolfsii	37673359		Basidiomycota	Atheliales
NCBI	GCA_014898675.1_191101_athtb5_1.0	Athelia sp. TMB	79838449	22982	Basidiomycota	Atheliales
zbi.ee		Atheniella adonis	118530000		Basidiomycota	Agaricales
NCBI	GCA_000729835.1_AhypB4728v1	Atkinsonella hypoxylon	35593152		Ascomycota	Hypocreales
NCBI	GCA_001008035.1_Atex_B6155_v1	Atkinsonella texensis	29374555		Ascomycota	Hypocreales
zbi.ee		Atractiella rhizophila	51470000		Basidiomycota	Atractiellales
Mycocosm		Atractiellales rhizophila v2.0	51470471	17606	Basidiomycota	Atractiellales
Mohanta & Bae, 2015		Atractiellales sp.	51470000	17606	Basidiomycota	Atractiellales
Mycocosm		Atropellis piniphila CBS 197.64 v1.0	43942509	15622	Ascomycota	Helotiales
NCBI	GCA_010015705.1_Aulhe2	Aulographum hederae	31983478	12157	Ascomycota	Aulographales
Mohanta & Bae, 2015		Aulographum hederae	31980000	12127	Ascomycota	Aulographales
zbi.ee		Aulographum hederae	31980000		Ascomycota	Aulographales
Mycocosm	Haridas S et al., 2020	Aulographum hederae v2.0	31983478	12127	Ascomycota	Aulographales
Mohanta & Bae, 2015		Aurantiochytrium limacinum	60930000	14859	Ascomycota	Thraustochytriales
NCBI	GCA_019775405.1_ASM1977540v1	Aureobasidium leucospermi	28672407		Ascomycota	Dothideales
NCBI	GCF_000721775.1_Aureobasidium_pullulans_var._melanogenum_CBS_110374_v1.0	Aureobasidium melanogenum	26203324	10582	Ascomycota	Dothideales
zbi.ee		Aureobasidium melanogenum	26200000		Ascomycota	Dothideales
NCBI	GCA_903819665.1_AWRI4233	Aureobasidium mustum	27251766	10236	Ascomycota	Dothideales
NCBI	GCF_000721765.1_Aureobasidium_pullulans_var._namibiae_CBS_147.97_v1.0	Aureobasidium namibiae	25428601	10259	Ascomycota	Dothideales
zbi.ee		Aureobasidium namibiae	25430000		Ascomycota	Dothideales
NCBI	GCF_000721785.1_Aureobasidium_pullulans_var._pullulans_EXF-150_assembly_version_1.0	Aureobasidium pullulans	29621078	11844	Ascomycota	Dothideales
Mohanta & Bae, 2015		Aureobasidium pullulans	29620000	10809	Ascomycota	Dothideales
zbi.ee		Aureobasidium pullulans	29620000		Ascomycota	Dothideales
Mycocosm		Aureobasidium pullulans NBB 7.2.1 v1.0	28411403	10925	Ascomycota	Dothideales
Mycocosm	GostinÄar C et al., 2014	Aureobasidium pullulans var. melanogenum CBS 110374	26203324	10594	Ascomycota	Dothideales
Mycocosm	GostinÄar C et al., 2014	Aureobasidium pullulans var. namibiae CBS 147.97	25428601	10266	Ascomycota	Dothideales
Mycocosm	GostinÄar C et al., 2014	Aureobasidium pullulans var. pullulans EXF-150	29621078	11866	Ascomycota	Dothideales
Mycocosm	GostinÄar C et al., 2014	Aureobasidium pullulans var. subglaciale EXF-2481	25796716	10809	Ascomycota	Dothideales
NCBI	GCA_019924955.1_ASM1992495v1	Aureobasidium sp. EXF-3399	25501793	9935	Ascomycota	Dothideales
NCBI	GCA_003992365.1_ASM399236v1	Aureobasidium sp. P6	24634378		Ascomycota	Dothideales
NCBI	GCA_019677095.1_ASM1967709v1	Aureobasidium sp. SLJ-2021a	25417443		Ascomycota	Dothideales
NCBI	GCF_000721755.1_Aureobasidium_pullulans_var._subglaciale_EXF-2481_v1.0	Aureobasidium subglaciale	25796716	10792	Ascomycota	Dothideales
zbi.ee		Aureobasidium subglaciale	25800000		Ascomycota	Dothideales
NCBI	GCA_903853725.1_AWRI4620	Aureobasidium uvarum	25618281	9775	Ascomycota	Dothideales
NCBI	GCA_903819635.1_AWRI4619	Aureobasidium vineae	25936416	9680	Ascomycota	Dothideales
NCBI	GCA_002092955.1_ASM209295v1	Auricularia auricula-judae	43569032		Basidiomycota	Auriculariales
NCBI	GCA_008368385.1_ASM836838v1	Auricularia cornea	78504140		Basidiomycota	Auriculariales
zbi.ee		Auricularia delicata	74920000		Basidiomycota	Auriculariales
NCBI	GCA_002287115.1_ASM228711v1	Auricularia heimuer	49761846		Basidiomycota	Auriculariales
NCBI	GCA_003316125.1_ASM331612v1	Auricularia polytricha	38688730		Basidiomycota	Auriculariales
Mohanta & Bae, 2015		Auricularia subglabra	76850000	25459	Basidiomycota	Auriculariales
zbi.ee		Auricularia subglabra	76850000		Basidiomycota	Auriculariales
Mycocosm	Floudas D et al., 2012	Auricularia subglabra v2.0	76853599	25459	Basidiomycota	Auriculariales
zbi.ee		Auriculariopsis albomellea	50890000		Basidiomycota	Agaricales
NCBI	GCA_007026445.1_Auramp1	Auriculariopsis ampla	49873921	15880	Basidiomycota	Agaricales
Mycocosm	AlmÃ¡si Ã‰ et al., 2019	Auriculariopsis ampla NL-1724 v1.0	49873921	15576	Basidiomycota	Agaricales
NCBI	GCA_019914985.1_ASM1991498v1	Auriscalpium microsporum	43461200		Basidiomycota	Russulales
NCBI	GCA_019915035.1_ASM1991503v1	Auriscalpium orientale	45398739		Basidiomycota	Russulales
NCBI	GCA_019915015.1_ASM1991501v1	Auriscalpium vulgare	51677454		Basidiomycota	Russulales
zbi.ee		Auriscalpium vulgare	39650000		Basidiomycota	Russulales
Mycocosm		Auriscalpium vulgare FP105234-Sp v1.0	39647923	16945	Basidiomycota	Russulales
NCBI	GCA_902702905.1_Austropuccinia_psidii	Austropuccinia psidii	1020000000		Basidiomycota	Pucciniales
NCBI	GCF_001661335.1_Babin1	Babjeviella inositovora	15221050	6790	Ascomycota	Saccharomycetales
Mohanta & Bae, 2015		Babjeviella inositovora	15220000	6403	Ascomycota	Saccharomycetales
Mycocosm	Riley R et al., 2016	Babjeviella inositovora NRRL Y-12698 v1.0	15221050	6403	Ascomycota	Saccharomycetales
NCBI	GCA_019456465.1_ASM1945646v1	Bacidia gigantensis	33117897	9280	Ascomycota	Lecanorales
Mohanta & Bae, 2015		Backusella circina	48650000	17039	Mucoromycota	Mucorales
zbi.ee		Backusella circina	48650000		Mucoromycota	Mucorales
Mycocosm		Backusella circina FSU 941 v1.0	48648288	17039	Mucoromycota	Mucorales
NCBI	GCA_001179705.1_Baeospora_myosura-8	Baeospora myosura	61019048		Basidiomycota	Agaricales
zbi.ee		Baeospora myosura	61020000		Basidiomycota	Agaricales
NCBI	GCA_000709145.1_BobtB249_1	Balansia obtecta	30153538		Ascomycota	Hypocreales
NCBI	GCA_003706655.2_ASM370665v2	Barnettozyma californica	11848259		Ascomycota	Saccharomycetales
NCBI	GCA_003706665.1_ASM370666v1	Barnettozyma hawaiiensis	10617442		Ascomycota	Saccharomycetales
NCBI	GCA_003706705.2_ASM370670v2	Barnettozyma populi	11475903		Ascomycota	Saccharomycetales
NCBI	GCA_003707865.1_ASM370786v1	Barnettozyma pratensis	12622213		Ascomycota	Saccharomycetales
NCBI	GCA_003707885.1_ASM370788v1	Barnettozyma salicaria	11010013		Ascomycota	Saccharomycetales
Mycocosm		Basidioascus undulatus	32128072	6123	Ascomycota	Saccharomycetales
NCBI	GCA_000826855.1_BASUN5	Basidioascus undulatus	32128072		Basidiomycota	Geminibasidiales
NCBI	GCA_000697455.1_BasHetB8920-1.0	Basidiobolus heterosporus	44053790		Zoopagomycota	Basidiobolales
NCBI	GCA_002104905.1_Basme2finSC	Basidiobolus meristosporus	89489060	16776	Zoopagomycota	Basidiobolales
Mycocosm	Mondo SJ et al., 2017	Basidiobolus meristosporus CBS 931.73 v1.0	89489060	16111	Ascomycota	Basidiobolales
zbi.ee		Basidiobolus ranarum	96670000		Ascomycota	Basidiobolales
NCBI	GCA_001599675.1_JCM_23157_assembly_v001	Basipetospora chlamydospora	33489886		Ascomycota	Eurotiales
NCBI	GCF_000203795.1_v1.0	Batrachochytrium dendrobatidis	24315081	8677	Chytridiomycota	Rhizophydiales
zbi.ee		Batrachochytrium dendrobatidis	24300000		Chytridiomycota	Rhizophydiales
zbi.ee		Batrachochytrium dendrobatidis	23700000		Chytridiomycota	Rhizophydiales
Mycocosm		Batrachochytrium dendrobatidis JAM81 v1.0	24315081	8732	Chytridiomycota	Rhizophydiales
NCBI	GCA_002006685.1_Batr_sala_BS_V1	Batrachochytrium salamandrivorans	32636440	10184	Chytridiomycota	Rhizophydiales
Mycocosm	Farrer RA et al., 2017	Batrachochytrium salamandrivorans BS	32636440	12471	Chytridiomycota	Rhizophydiales
Mohanta & Bae, 2015		Baudoinia compniacensis	21880000	10513	Ascomycota	Capnodiales
zbi.ee		Baudoinia compniacensis	21880000		Ascomycota	Capnodiales
zbi.ee		Baudoinia compniacensis	21880000		Ascomycota	Capnodiales
Mycocosm	Ohm RA et al., N/D	Baudoinia compniacensis UAMH 10762 (4089826) v1.0	21876451	10513	Ascomycota	Capnodiales
NCBI	GCF_000338955.1_Bauco1	Baudoinia panamericana	21875620	10538	Ascomycota	Mycosphaerellales
NCBI	GCF_000280675.1_ASM28067v1	Beauveria bassiana	33697794	10364	Ascomycota	Hypocreales
zbi.ee		Beauveria bassiana	33690000		Ascomycota	Hypocreales
Mycocosm	Xiao G et al., N/D	Beauveria bassiana ARSEF 2860	33693936	10364	Ascomycota	Hypocreales
NCBI	GCA_001636735.1_BBO_1.0	Beauveria brongniartii	32515992	9595	Ascomycota	Hypocreales
Mycocosm	Shang Y et al., 2016	Beauveria brongniartii RCEF 3172	32515992	9595	Ascomycota	Hypocreales
NCBI	GCA_016490725.1_ASM1649072v1	Beauveria felina	29419306		Ascomycota	Hypocreales
NCBI	GCA_003267905.1_ASM326790v1	Beauveria pseudobassiana	34508107		Ascomycota	Hypocreales
NCBI	GCA_000733645.1_Beauveria_rudraprayagi_MTCC_8017_genome	Beauveria rudraprayagi	36589529		Ascomycota	Hypocreales
NCBI	GCA_001931865.2_ASM193186v2	Beauveria sp. IMV 00265	35190057		Ascomycota	Hypocreales
Mycocosm		Benjaminiella poitrasii RSA 903 v1.0	32504669	11659	Mucoromycota	Mucorales
NCBI	GCA_003671435.1_ASM367143v1	Berkeleyomyces basicola	25452129		Ascomycota	Microascales
NCBI	GCA_001599595.1_JCM_9230_assembly_v001	Beverwykella pulmonaria	45966240		Ascomycota	Pleosporales
NCBI	GCA_002261195.1_ASM226119v1	Bifiguratus adelaidae	19478880	5790	Mucoromycota	Endogonales
Mycocosm	Torres-Cruz TJ et al., 2017	Bifiguratus adelaidae AZ0501	19478880	5719	Mucoromycota	Mucorales
NCBI	GCA_010015655.1_Bimnz1	Bimuria novae-zelandiae	78183505	16774	Ascomycota	Pleosporales
Mycocosm	Haridas S et al., 2020	Bimuria novae-zelandiae CBS 107.79 v1.0	78183505	16681	Ascomycota	Pleosporales
NCBI	GCA_002286855.1_ASM228685v1	Bipolaris cookei	36169199		Ascomycota	Pleosporales
zbi.ee		Bipolaris cookei	36170000		Ascomycota	Pleosporales
NCBI	GCF_000354255.1_CocheC4_1	Bipolaris maydis	32929167	12801	Ascomycota	Pleosporales
zbi.ee		Bipolaris maydis	32090000		Ascomycota	Pleosporales
NCBI	GCF_000523455.1_Cochliobolus_miyabeanus_v1.0	Bipolaris oryzae	31362097	12002	Ascomycota	Pleosporales
zbi.ee		Bipolaris oryzae	31360000		Ascomycota	Pleosporales
NCBI	GCF_000338995.1_Cocsa1	Bipolaris sorokiniana	34409167	12302	Ascomycota	Pleosporales
zbi.ee		Bipolaris sorokiniana	33210000		Ascomycota	Pleosporales
NCBI	GCF_000527765.1_Cochliobolus_victoriae_v1.0	Bipolaris victoriae	32829575	12882	Ascomycota	Pleosporales
zbi.ee		Bipolaris victoriae	32820000		Ascomycota	Pleosporales
NCBI	GCF_000523435.1_Cochliobolus_carbonum_v1.0	Bipolaris zeicola	31267936	12853	Ascomycota	Pleosporales
Mycocosm		Biscogniauxia marginata CBS 124505 v1.0	45592449	11381	Ascomycota	Xylariales
NCBI	GCA_018398605.1_FBL658_Bm01	Biscogniauxia mediterranea	43749209		Ascomycota	Xylariales
Mycocosm		Biscogniauxia mediterranea AZ0048 v1.0	44776836	11079	Ascomycota	Xylariales
Mycocosm		Biscogniauxia mediterranea CBS 129072 v1.0	44039921	11018	Ascomycota	Xylariales
Mycocosm		Biscogniauxia nummularia v1.0	41161898	11671	Ascomycota	Xylariales
Mycocosm		Biscogniauxia sp. FL1348 v1.0	41733781	10869	Ascomycota	Xylariales
zbi.ee		Bisporella sp.	56470000		Ascomycota	Helotiales
Mycocosm		Bisporella sp. PMI_857 v1.0	56472170	17945	Ascomycota	Helotiales
Mohanta & Bae, 2015		Bjerkandera adusta	42730000	15473	Basidiomycota	Polyporales
zbi.ee		Bjerkandera adusta	42730000		Basidiomycota	Polyporales
Mycocosm	Binder M et al., 2013	Bjerkandera adusta v1.0	42730300	15473	Basidiomycota	Polyporales
Mycocosm		Blakeslea trispora F921 v1.0	33516133	11119	Mucoromycota	Mucorales
Mycocosm		Blakeslea trispora F986 v1.0	32322358	10672	Mucoromycota	Mucorales
Mycocosm		Blakeslea trispora NRRL 2456 v1.0	37513922	11687	Mucoromycota	Mucorales
Mycocosm	Kunze G et al., N/D	Blastobotrys (Arxula) adeninivorans	11804616	6119	Ascomycota	Saccharomycetales
NCBI	GCA_016162255.1_ASM1616225v1	Blastobotrys adeninivorans	12144553		Ascomycota	Saccharomycetales
NCBI	GCA_003705795.2_ASM370579v2	Blastobotrys americana	12593159		Ascomycota	Saccharomycetales
NCBI	GCA_003705765.2_ASM370576v2	Blastobotrys mokoenaii	13777884		Ascomycota	Saccharomycetales
NCBI	GCA_003705745.2_ASM370574v2	Blastobotrys muscicola	14712927		Ascomycota	Saccharomycetales
NCBI	GCA_003707525.2_ASM370752v2	Blastobotrys niveus	15496931		Ascomycota	Saccharomycetales
NCBI	GCA_003705735.2_ASM370573v2	Blastobotrys peoriensis	14119284		Ascomycota	Saccharomycetales
NCBI	GCA_003707485.2_ASM370748v2	Blastobotrys proliferans	14655022		Ascomycota	Saccharomycetales
NCBI	GCA_003705705.1_ASM370570v1	Blastobotrys raffinosifermentans	12458178		Ascomycota	Saccharomycetales
NCBI	GCA_003705695.1_ASM370569v1	Blastobotrys serpentis	13890426		Ascomycota	Saccharomycetales
Mycocosm		Blastocladiella britannica v1.0	19075314	9431	Ascomycota	Blastocladiales
NCBI	GCA_000003525.2_BD_ER3_V1	Blastomyces dermatitidis	66608683	9887	Ascomycota	Onygenales
zbi.ee		Blastomyces dermatitidis	75400000		Ascomycota	Blastocladiales
zbi.ee		Blastomyces dermatitidis	69060000		Ascomycota	Blastocladiales
zbi.ee		Blastomyces dermatitidis	28000000		Ascomycota	Blastocladiales
Mycocosm	MuÃ±oz JF et al., 2015	Blastomyces dermatitidis ER-3	66608683	11539	Ascomycota	Blastocladiales
Mycocosm	MuÃ±oz JF et al., 2015	Blastomyces dermatitidis SLH14081	75353942	11343	Ascomycota	Blastocladiales
NCBI	GCA_003206725.1_ASM320672v1	Blastomyces emzantsi	34048485		Ascomycota	Onygenales
NCBI	GCF_000003855.2_BD_SLH14081_V1	Blastomyces gilchristii	75404732	9842	Ascomycota	Onygenales
NCBI	GCA_002572885.1_Emmon_parv_130	Blastomyces parvus	27837035	8201	Ascomycota	Onygenales
NCBI	GCA_018296065.1_ASM1829606v1	Blastomyces percursus	32691147		Ascomycota	Onygenales
Mycocosm	Dukik K et al., 2017	Blastomyces percursus EI222	32310953	10285	Ascomycota	Blastocladiales
NCBI	GCA_001014755.1_ASM101475v1	Blastomyces silverae	30969503	8695	Ascomycota	Onygenales
NCBI	GCA_018856295.1_ASM1885629v1	Blastosporella zonata	48807216	12607	Basidiomycota	Agaricales
zbi.ee		Blumeria graminis	158950000		Ascomycota	Erysiphales
zbi.ee		Blumeria graminis	118730000		Ascomycota	Erysiphales
zbi.ee		Blumeria graminis	76520000		Ascomycota	Erysiphales
zbi.ee		Blumeria graminis	71280000		Ascomycota	Erysiphales
zbi.ee		Blumeria graminis	65240000		Ascomycota	Erysiphales
zbi.ee		Blumeria graminis	53790000		Ascomycota	Erysiphales
zbi.ee		Blumeria graminis	47470000		Ascomycota	Erysiphales
Mycocosm		Blumeria graminis f. sp. hordei 5874 v1.0	110355401	7057	Ascomycota	Erysiphales
Mycocosm	Frantzeskakis L et al., 2018	Blumeria graminis f. sp. hordei DH14	124489486	7118	Ascomycota	Erysiphales
Mycocosm	Frantzeskakis L et al., 2018	Blumeria graminis f. sp. hordei Race1	116475897	7239	Ascomycota	Erysiphales
Mycocosm	MÃ¼ller MC et al., 2019	Blumeria graminis f. sp. tritici 96224 v3.16	140802721	6425	Ascomycota	Erysiphales
NCBI	GCA_900239735.1_BGH_DH14_v4	Blumeria hordei DH14	124489486		Ascomycota	Erysiphales
NCBI	GCA_009599575.1_MSU_Bj_1.1	Blumeriella jaapii	47419685		Ascomycota	Helotiales
Mycocosm	Ahrendt SR et al., 2018	Blyttiomyces helicus single-cell v1.0	46472760	12167	Chytridiomycota	Chytridiales
Mycocosm		Boeremia exigua MPI-SDFR-AT-0100 v1.0	35322113	12871	Ascomycota	Pleosporales
Mycocosm		Bolbitius vitellinus SZMC-NL-1974 v1.0	51241791	14483	Basidiomycota	Agaricales
NCBI	GCA_003316205.1_ASM331620v1	Boletus bicolor	47876317		Basidiomycota	Boletales
Mycocosm		Boletus coccyginus 2016PMI039 v1.0	54939811	12353	Basidiomycota	Boletales
NCBI	GCA_015179015.1_Boled5	Boletus edulis	66525486	18883	Basidiomycota	Boletales
Mohanta & Bae, 2015		Boletus edulis	46640000	16933	Basidiomycota	Boletales
zbi.ee		Boletus edulis	46640000		Basidiomycota	Boletales
Mycocosm	Miyauchi S et al., 2020	Boletus edulis BED1 v4.0	66525535	18722	Basidiomycota	Boletales
Mycocosm	Miyauchi S et al., 2020	Boletus edulis PÅ™ilba v1.0	69185680	18123	Basidiomycota	Boletales
NCBI	GCA_018397855.1_ASM1839785v1	Boletus reticuloceps	55833107	13323	Basidiomycota	Boletales
NCBI	GCA_003313885.1_ASM331388v1	Boletus sp. MG55	54844683		Basidiomycota	Boletales
NCBI	GCA_003313155.1_ASM331315v1	Boletus sp. MG95	38870321		Basidiomycota	Boletales
NCBI	GCA_019096195.1_ASM1909619v1	Boletus sp. NGJ	33501578		Basidiomycota	Boletales
NCBI	GCA_003316055.1_ASM331605v1	Boletus speciosus	29905459		Basidiomycota	Boletales
Mycocosm		Boliniaceae sp. AZ0804 v1.0	37032637	9820	Ascomycota	Boliniales
Mycocosm		Bombardia bombarda SMH3391-2 v1.0	38597794	12102	Ascomycota	Sordariales
NCBI	GCA_004802705.1_ASM480270v1	Bondarzewia mesenterica	36721587	10523	Basidiomycota	Russulales
Mycocosm		Boreostereum radiatum TFC1981-005 v1.0	38735177	12283	Basidiomycota	Gloeophyllales
NCBI	GCA_000697705.1_Botbo1	Botryobasidium botryosum	46674321	16655	Basidiomycota	Cantharellales
Mohanta & Bae, 2015		Botryobasidium botryosum	46670000	16526	Basidiomycota	Cantharellales
Mycocosm	Riley R et al., 2014	Botryobasidium botryosum v1.0	46674321	16526	Basidiomycota	Cantharellales
zbi.ee		Botryobasidium vagum	46670000		Basidiomycota	Cantharellales
Mycocosm	Marsberg A et al., 2017	Botryosphaeria dothidea	43500615	14998	Ascomycota	Botryosphaeriales
NCBI	GCA_011503125.2_ASM1150312v2	Botryosphaeria dothidea	51758482	14017	Ascomycota	Botryosphaeriales
zbi.ee		Botryosphaeria dothidea	43500000		Ascomycota	Botryosphaeriales
NCBI	GCA_004016305.1_ASM401630v1	Botryosphaeria kuwatsukai	47871327		Ascomycota	Botryosphaeriales
NCBI	GCA_004379285.1_ASM437928v1	Botryotinia calthae	47446406	12263	Ascomycota	Helotiales
NCBI	GCA_004786275.1_ASM478627v1	Botryotinia convoluta	45284057	12417	Ascomycota	Helotiales
zbi.ee		Botryotinia fuckeliana	38000000		Ascomycota	Helotiales
NCBI	GCA_014898425.1_ASM1489842v1	Botryotinia globosa	45684854	12067	Ascomycota	Helotiales
NCBI	GCA_004786225.1_ASM478622v1	Botryotinia narcissicola	54765806	12236	Ascomycota	Helotiales
NCBI	GCA_014898485.1_ASM1489848v1	Botryotinia squamosa	54602207	11786	Ascomycota	Helotiales
Mycocosm		Botryozyma mucatilis CBS 9042 v1.0	21119431	5716	Ascomycota	Saccharomycetales
NCBI	GCA_003707445.1_ASM370744v1	Botryozyma nematodophila	17208214		Ascomycota	Saccharomycetales
NCBI	GCA_014898285.1_ASM1489828v1	Botrytis aclada	48314413	11494	Ascomycota	Helotiales
NCBI	GCF_014898295.1_ASM1489829v1	Botrytis byssoidea	42981876	12204	Ascomycota	Helotiales
NCBI	GCF_000143535.2_ASM14353v4	Botrytis cinerea	42630066	11698	Ascomycota	Helotiales
zbi.ee		Botrytis cinerea	42740000		Ascomycota	Helotiales
zbi.ee		Botrytis cinerea	42660000		Ascomycota	Helotiales
zbi.ee		Botrytis cinerea	42660000		Ascomycota	Helotiales
zbi.ee		Botrytis cinerea	41610000		Ascomycota	Helotiales
Mycocosm	Amselem J et al., 2011	Botrytis cinerea T4	39511426	16353	Ascomycota	Helotiales
Mycocosm	Staats M et al., 2012	Botrytis cinerea v1.0	42663021	16447	Ascomycota	Helotiales
NCBI	GCF_014898535.1_ASM1489853v1	Botrytis deweyae	44366920	12465	Ascomycota	Helotiales
NCBI	GCA_014898555.1_ASM1489855v1	Botrytis elliptica	47665151	12431	Ascomycota	Helotiales
NCBI	GCA_015147945.1_ASM1514794v1	Botrytis fabae	42897098		Ascomycota	Helotiales
NCBI	GCF_013461495.1_Bfra_R1V1	Botrytis fragariae	41923773	12345	Ascomycota	Helotiales
NCBI	GCA_004916875.1_ASM491687v1	Botrytis galanthina	43865366	12388	Ascomycota	Helotiales
NCBI	GCA_004786245.1_ASM478624v1	Botrytis hyacinthi	43819774	12130	Ascomycota	Helotiales
NCBI	GCA_019395255.1_ASM1939525v1	Botrytis medusae	40165279		Ascomycota	Helotiales
NCBI	GCA_004786145.1_ASM478614v1	Botrytis paeoniae	46245472	12045	Ascomycota	Helotiales
zbi.ee		Botrytis paeoniae	44240000		Ascomycota	Helotiales
NCBI	GCF_014898465.1_ASM1489846v1	Botrytis porri	46789968	12076	Ascomycota	Helotiales
NCBI	GCA_019395245.1_ASM1939524v1	Botrytis pseudocinerea	40468933		Ascomycota	Helotiales
NCBI	GCF_014898435.1_ASM1489843v1	Botrytis sinoallii	61289320	12200	Ascomycota	Helotiales
NCBI	GCA_004786125.1_ASM478612v1	Botrytis tulipae	45321145	12565	Ascomycota	Helotiales
NCBI	GCA_001754015.1_ASM175401v1	Brettanomyces anomalus	12502959		Ascomycota	Saccharomycetales
NCBI	GCF_011074885.1_ASM1107488v2	Brettanomyces bruxellensis	13150648	5342	Ascomycota	Saccharomycetales
NCBI	GCA_012295335.1_ASM1229533v1	Brettanomyces custersianus	10445606		Ascomycota	Saccharomycetales
NCBI	GCA_012295355.1_ASM1229535v1	Brettanomyces naardenensis	11223159		Ascomycota	Saccharomycetales
NCBI	GCF_011074865.1_ASM1107486v2	Brettanomyces nanus	10186858	4823	Ascomycota	Saccharomycetales
NCBI	GCA_016906875.1_ASM1690687v1	Brettanomyces sp. HC-2020a	15025300		Ascomycota	Saccharomycetales
NCBI	GCA_002018255.1_ASM201825v1	Bretziella fagacearum	26782037		Ascomycota	Microascales
Mycocosm		Bretziella fagacearum C519 v1.0	27072536	7554	Ascomycota	Microascales
Mycocosm		Bulgaria inquinans CBS118.31 v1.0	26108822	9864	Ascomycota	Helotiales
NCBI	GCA_001600095.1_JCM_2954_assembly_v001	Bullera alba	19417308		Basidiomycota	Tremellales
NCBI	GCA_019364595.1_ASM1936459v1	Butyriboletus roseoflavus	33976981	9264	Basidiomycota	Boletales
NCBI	GCA_002914405.1_ByssAF2.0	Byssochlamys sp. AF001	35878077		Ascomycota	Eurotiales
NCBI	GCA_002242795.1_ASM224279v1	Byssochlamys sp. BYSS01	29074643		Ascomycota	Eurotiales
NCBI	GCA_001931905.2_ASM193190v2	Byssochlamys sp. IMV 00045	50156125		Ascomycota	Eurotiales
Mycocosm	Oka T et al., 2014	Byssochlamys spectabilis No. 5	29762401	8877	Ascomycota	Eurotiales
NCBI	GCA_001430925.1_ASM143092v1	Byssoonygena ceratinophila	27454949		Ascomycota	Onygenales
NCBI	GCA_010015675.1_Bysci1	Byssothecium circinans	49288729	15848	Ascomycota	Pleosporales
Mycocosm	Haridas S et al., 2020	Byssothecium circinans CBS 675.92 v1.0	49288729	15785	Ascomycota	Pleosporales
NCBI	GCA_017365405.1_ASM1736540v1	Cadophora malorum	48945047	16507	Ascomycota	Helotiales
zbi.ee		Cadophora malorum	47800000		Ascomycota	Helotiales
zbi.ee		Cadophora sp	70460000		Ascomycota	Helotiales
NCBI	GCA_003073865.1_Cadsp1	Cadophora sp. DSE1049	70459101	22860	Ascomycota	Helotiales
Mycocosm	Knapp DG et al., 2018	Cadophora sp. DSE1049 v1.0	70459101	22766	Ascomycota	Helotiales
NCBI	GCA_017366145.1_ASM1736614v1	Cadophora sp. M221	60032319	17778	Ascomycota	Helotiales
Mycocosm		Caecomyces churrovis A v1.0	165495782	15009	Ascomycota	Neocallimastigales
NCBI	GCA_001625345.1_ASM162534v1	Cairneyella variabilis	50693610		Ascomycota	Helotiales
zbi.ee		Cairneyella variabilis	50690000		Ascomycota	Helotiales
NCBI	GCA_009828645.1_ASM982864v1	Calcarisporium arbuscula	44986109		Ascomycota	Hypocreales
Mycocosm		Caliciopsis orientalis	28171555	8494	Ascomycota	Coryneliales
NCBI	GCA_003316085.1_ASM331608v1	Caloboletus calopus	32432472		Basidiomycota	Boletales
NCBI	GCA_001632435.1_Calco1	Calocera cornea	33244933	13207	Basidiomycota	Dacrymycetales
Mohanta & Bae, 2015		Calocera cornea	33240000	13177	Basidiomycota	Dacrymycetales
zbi.ee		Calocera cornea	33240000		Basidiomycota	Dacrymycetales
Mycocosm	Nagy LG et al., 2016	Calocera cornea v1.0	33244933	13177	Basidiomycota	Dacrymycetales
NCBI	GCA_001630345.1_Calvi1	Calocera viscosa	29097227	12418	Basidiomycota	Dacrymycetales
Mohanta & Bae, 2015		Calocera viscosa	29100000	12378	Basidiomycota	Dacrymycetales
zbi.ee		Calocera viscosa	29100000		Basidiomycota	Dacrymycetales
Mycocosm	Nagy LG et al., 2016	Calocera viscosa v1.0	29097227	12378	Basidiomycota	Dacrymycetales
NCBI	GCA_018851305.1_ASM1885130v1	Calocybe cyanea	54915986		Basidiomycota	Agaricales
NCBI	GCA_900068965.1_C_gambosa-8	Calocybe gambosa	59979117		Basidiomycota	Agaricales
NCBI	GCA_018221785.1_ASM1822178v1	Calocybe gangraenosa	45014704		Basidiomycota	Agaricales
NCBI	GCA_013406995.1_ASM1340699v1	Calonectria aciculata	61591905		Ascomycota	Hypocreales
NCBI	GCA_013406985.1_ASM1340698v1	Calonectria crousiana	58070719		Ascomycota	Hypocreales
NCBI	GCA_013406965.1_ASM1340696v1	Calonectria fujianensis	61451901		Ascomycota	Hypocreales
NCBI	GCA_004380935.1_ASM438093v1	Calonectria henricotiae	47536833		Ascomycota	Hypocreales
NCBI	GCA_013403855.1_ASM1340385v1	Calonectria honghensis	61741299		Ascomycota	Hypocreales
NCBI	GCA_017140755.1_ASM1714075v1	Calonectria hongkongensis	61678892		Ascomycota	Hypocreales
NCBI	GCA_014622005.1_ASM1462200v1	Calonectria ilicicola	70355806		Ascomycota	Hypocreales
NCBI	GCA_002179835.1_ASM217983v1	Calonectria leucothoes	63064363		Ascomycota	Hypocreales
NCBI	GCA_003031705.1_ASM303170v1	Calonectria naviculata	65719141		Ascomycota	Hypocreales
NCBI	GCA_017140785.1_ASM1714078v1	Calonectria pauciramosa	62546261		Ascomycota	Hypocreales
NCBI	GCA_004380915.1_ASM438091v1	Calonectria pseudonaviculata	54975240		Ascomycota	Hypocreales
NCBI	GCA_001879505.1_ASM187950v1	Calonectria pseudoreteaudii	63692547		Ascomycota	Hypocreales
NCBI	GCA_013403825.1_ASM1340382v1	Calonectria pseudoturangicola	62053862		Ascomycota	Hypocreales
zbi.ee		Caloscypha fulgens	44840000		Ascomycota	Pezizales
Mycocosm		Caloscypha fulgens ATCC 42695 v1.0	44839139	9203	Ascomycota	Pezizales
Mycocosm		Calosphaeria pulchella	37801971	10200	Ascomycota	Calosphaeriales
NCBI	GCA_019669825.1_Calmar1	Calycina marina	34209217	9641	Ascomycota	Helotiales
Mycocosm	Hagestad OC et al., 2021	Calycina marina TRa3180A v1.0	34209217	9558	Ascomycota	Helotiales
Mycocosm		Camillea tinctor CBS 203.56 v1.0	45006662	11860	Ascomycota	Xylariales
NCBI	GCF_000182965.3_ASM18296v3	Candida albicans	14282666	6245	Ascomycota	Saccharomycetales
zbi.ee		Candida albicans	28500000		Ascomycota	Saccharomycetales
zbi.ee		Candida albicans	17400000		Ascomycota	Saccharomycetales
zbi.ee		Candida albicans	16000000		Ascomycota	Saccharomycetales
zbi.ee		Candida albicans	14860000		Ascomycota	Saccharomycetales
zbi.ee		Candida albicans	14000000		Ascomycota	Saccharomycetales
Mycocosm	Jones T et al., 2004	Candida albicans SC5314	14282666	6040	Ascomycota	Saccharomycetales
Mycocosm	Riley R et al., 2016	Candida arabinofermentans NRRL YB-2248 v1.0	13234078	5861	Ascomycota	Saccharomycetales
Mycocosm	Krassowski T et al., 2018	Candida boidinii NRRL Y-2332	19278657	6230	Ascomycota	Saccharomycetales
Mohanta & Bae, 2015		Candida caseinolytica	9180000	4657	Ascomycota	Saccharomycetales
zbi.ee		Candida caseinolytica	9180000		Ascomycota	Saccharomycetales
NCBI	GCA_003706475.2_ASM370647v2	Candida corydali	11610378		Ascomycota	Saccharomycetales
NCBI	GCF_000026945.1_ASM2694v1	Candida dubliniensis	14618422	5971	Ascomycota	Saccharomycetales
zbi.ee		Candida dubliniensis	16000000		Ascomycota	Saccharomycetales
zbi.ee		Candida dubliniensis	14610000		Ascomycota	Saccharomycetales
Mycocosm	Jackson AP et al., 2009	Candida dubliniensis CD36	14618422	5860	Ascomycota	Saccharomycetales
zbi.ee		Candida glabrata	12300000		Ascomycota	Saccharomycetales
zbi.ee		Candida lusitaniae	16000000		Ascomycota	Saccharomycetales
NCBI	GCA_017655625.1_BP57	Candida metapsilosis	13093275	5726	Ascomycota	Saccharomycetales
NCBI	GCF_000315875.1_ASM31587v1	Candida orthopsilosis	12659401	5760	Ascomycota	Saccharomycetales
Mycocosm	Riccombeni A et al., N/D	Candida orthopsilosis Co 90-125	12659401	5678	Ascomycota	Saccharomycetales
NCBI	GCF_000182765.1_ASM18276v2	Candida parapsilosis	13031138	5924	Ascomycota	Saccharomycetales
zbi.ee		Candida parapsilosis	13100000		Ascomycota	Saccharomycetales
Mycocosm	Butler G et al., 2009	Candida parapsilosis CDC317	13030174	5810	Ascomycota	Saccharomycetales
NCBI	GCA_911254575.1_Wolfe_Cansan	Candida sanyaensis	31447327		Ascomycota	Saccharomycetales
NCBI	GCA_013177575.1_ASM1317757v1	Candida sojae	15184373		Ascomycota	Saccharomycetales
NCBI	GCA_001950555.1_JCM_15000_assembly_v001	Candida sp. JCM 15000	9213885		Ascomycota	Saccharomycetales
NCBI	GCA_001005365.1_ASM100536v1	Candida sp. LDI48194	13991476		Ascomycota	Saccharomycetales
NCBI	GCA_019280635.1_ASM1928063v1	Candida sp. LN1	14644116		Ascomycota	Saccharomycetales
Mycocosm	Riley R et al., 2016	Candida tanzawaensis NRRL Y-17324 v1.0	13136204	5895	Ascomycota	Saccharomycetales
zbi.ee		Candida tenuis	10700000		Ascomycota	Saccharomycetales
Mycocosm	Wohlbach DJ et al., 2011	Candida tenuis NRRL Y-1498 v1.0	10747050	5533	Ascomycota	Saccharomycetales
NCBI	GCA_013368535.1_ASM1336853v1	Candida theae	13095904		Ascomycota	Saccharomycetales
NCBI	GCF_000006335.3_ASM633v3	Candida tropicalis	14630139	6440	Ascomycota	Saccharomycetales
zbi.ee		Candida tropicalis	15000000		Ascomycota	Saccharomycetales
zbi.ee		Candida tropicalis	15000000		Ascomycota	Saccharomycetales
Mycocosm	Guin K et al., 2020	Candida tropicalis MYA3404	14609527	6134	Ascomycota	Saccharomycetales
NCBI	GCA_000344705.1_Cmaltosa_v01	CandidamaltosaXu316	12826280	5986	Ascomycota	Saccharomycetales
NCBI	GCA_004126415.1_ASM412641v1	Candolleomyces aberdarensis	60609341	14703	Basidiomycota	Agaricales
Mycocosm		Cantharellales sp. MUCL 035158 v1.0	53368839	12467	Basidiomycota	Cantharellales
NCBI	GCF_015039405.1_Cananz1	Cantharellus anzutake	120173979	17274	Basidiomycota	Cantharellales
Mycocosm	Miyauchi S et al., 2020	Cantharellus anzutake C23 v1.0	120173979	16968	Basidiomycota	Cantharellales
NCBI	GCA_003314335.1_ASM331433v1	Cantharellus appalachiensis	131127230		Basidiomycota	Cantharellales
NCBI	GCA_003521295.1_ASM352129v1	Cantharellus cibarius	61641182		Basidiomycota	Cantharellales
NCBI	GCA_003314235.1_ASM331423v1	Cantharellus cinnabarinus	62363499		Basidiomycota	Cantharellales
NCBI	GCA_003314295.1_ASM331429v1	Cantharellus lutescens	160366888		Basidiomycota	Cantharellales
NCBI	GCA_016630905.1_ASM1663090v1	Capillidium heterosporum	29848509		Zoopagomycota	Entomophthorales
NCBI	GCA_001661515.1_ASM166151v1	Capniomyces stellatus	24845880		Zoopagomycota	Harpellales
NCBI	GCF_000585585.1_Capr_coro_CBS_617_96_V1	Capronia coronata	25807613	9231	Ascomycota	Chaetothyriales
Mycocosm	Teixeira MM et al., 2017	Capronia coronata CBS 617.96	25807613	9231	Ascomycota	Chaetothyriales
NCBI	GCF_000585565.1_Capr_epim_CBS_606_96_V1	Capronia epimyces	28889638	10469	Ascomycota	Chaetothyriales
Mycocosm	Teixeira MM et al., 2017	Capronia epimyces CBS 606.96	28889638	10469	Ascomycota	Chaetothyriales
Mycocosm		Capronia fungicola CBS 614.96 v1.0	25191286	9241	Ascomycota	Chaetothyriales
Mycocosm	Teixeira MM et al., 2017	Capronia semiimmersa CBS27337	31616172	11909	Ascomycota	Chaetothyriales
Mohanta & Bae, 2015		Catenaria anguillulae	36220000	14188	Ascomycota	Blastocladiales
NCBI	GCA_002102555.1_Catan2	Catenaria anguillulae	41337528	13135	Blastocladiomycota	Blastocladiales
zbi.ee		Catenaria anguillulae	36220000		Ascomycota	Blastocladiales
Mycocosm	Mondo SJ et al., 2017	Catenaria anguillulae PL171 v2.0	41337528	12804	Ascomycota	Blastocladiales
NCBI	GCA_003615045.1_Caupr1	Caulochytrium protostelioides	21796879	6290	Chytridiomycota	Caulochytriales
Mycocosm	Ahrendt SR et al., 2018	Caulochytrium protostelioides ATCC 52028 single-cell v1.0	10621701	3328	Chytridiomycota	Spizellomycetales
Mycocosm	Ahrendt SR et al., 2018	Caulochytrium protostelioides ATCC 52028 v1.0	21796879	6168	Chytridiomycota	Spizellomycetales
NCBI	GCA_016584495.1_CeDisp_v1	Celoporthe dispersa	41392377		Ascomycota	Diaporthales
Mohanta & Bae, 2015		Cenococcum geophilum	177570000	27529	Ascomycota	Helotiales
NCBI	GCA_001692895.1_Cenococcum_geophilum_1.58_v2.0	Cenococcum geophilum	177557160	14738	Ascomycota	Helotiales
Mycocosm	Peter M et al., 2016	Cenococcum geophilum 1.58 v2.0	177557160	14748	Ascomycota	Helotiales
NCBI	GCA_003706495.1_ASM370649v1	Cephaloascus albidus	16590907		Ascomycota	Saccharomycetales
Mycocosm		Cephaloascus albidus ATCC 66658 v1.0	15275007	6196	Ascomycota	Saccharomycetales
NCBI	GCA_003707825.2_ASM370782v2	Cephaloascus fragrans	13732678		Ascomycota	Saccharomycetales
Mycocosm		Cephaloascus fragrans 12-1022 v1.0	13697830	5717	Ascomycota	Saccharomycetales
NCBI	GCA_900000165.1_Ceraceosorus_bombacis	Ceraceosorus bombacis	26090089	8023	Basidiomycota	Ceraceosorales
Mycocosm	Sharma R et al., 2015	Ceraceosorus bombacis ATCC 22867	26090089	8022	Basidiomycota	Ceraceosorales
NCBI	GCF_003144195.1_Cersp1	Ceraceosorus guamensis	24148100	7860	Basidiomycota	Ceraceosorales
Mycocosm	Kijpornyongpan T et al., 2018	Ceraceosorus guamensis MCA 4658 v1.0	24148100	7822	Basidiomycota	Ceraceosorales
NCBI	GCA_019677355.1_ASM1967735v1	Ceratobasidium sp. 370	47284605	11922	Basidiomycota	Cantharellales
Mycocosm		Ceratobasidium sp. 379 v1.0	83869204	17852	Basidiomycota	Cantharellales
Mycocosm		Ceratobasidium sp. 394 v1.0	84469429	17873	Basidiomycota	Cantharellales
Mycocosm		Ceratobasidium sp. 395 v1.0	85352376	18780	Basidiomycota	Cantharellales
NCBI	GCA_019616945.1_Cerato414_1.0	Ceratobasidium sp. 414	50425407	12328	Basidiomycota	Cantharellales
Mycocosm		Ceratobasidium sp. 423 v1.0	131591190	25503	Basidiomycota	Cantharellales
NCBI	GCA_015039395.1_CerAGI	Ceratobasidium sp. AG-I	58444101	18181	Basidiomycota	Cantharellales
Mycocosm	Miyauchi S et al., 2020	Ceratobasidium sp. anastomosis group I; DN8442 v1.0	58444101	18060	Basidiomycota	Cantharellales
NCBI	GCA_009078325.1_ASM907832v1	Ceratobasidium theobromae	31201167	9262	Basidiomycota	Cantharellales
NCBI	GCA_002778105.1_ASM277810v1	Ceratocystiopsis brevicomis	20737847		Ascomycota	Ophiostomatales
NCBI	GCA_001676865.1_ASM167686v1	Ceratocystiopsis minuta	21299258		Ascomycota	Ophiostomatales
NCBI	GCA_019925685.1_ASM1992568v1	Ceratocystiopsis sp. VPRI43766	20448741		Ascomycota	Ophiostomatales
NCBI	GCA_001640685.1_ASM164068v1	Ceratocystis adiposa	28339215		Ascomycota	Microascales
NCBI	GCA_002742255.2_ASM274225v2	Ceratocystis albifundus	29251868		Ascomycota	Microascales
NCBI	GCA_002776505.1_ASM277650v1	Ceratocystis cacaofunesta	30484172		Ascomycota	Microascales
NCBI	GCA_001513815.1_ASM151381v1	Ceratocystis eucalypticola	30717923		Ascomycota	Microascales
NCBI	GCA_009914735.1_ASM991473v1	Ceratocystis fimbriata	31609851		Ascomycota	Microascales
NCBI	GCA_002018265.1_ASM201826v1	Ceratocystis harringtonii	26062404		Ascomycota	Microascales
NCBI	GCA_006408425.1_ASM640842v1	Ceratocystis manginecans	31904414		Ascomycota	Microascales
NCBI	GCA_000978885.1_ASM97888v1	Ceratocystis platani	29181415	5963	Ascomycota	Microascales
NCBI	GCA_003449175.1_ASM344917v1	Ceratocystis smalleyi	25763109		Ascomycota	Microascales
Mycocosm		Cercophora caudata CBS 606.72 v1.0	41294634	14552	Ascomycota	Sordariales
Mycocosm		Cercophora newfieldiana SMH2532-1 v1.0	39838444	14520	Ascomycota	Sordariales
Mycocosm		Cercophora scortea SMH4131-1 v1.0	40165273	11779	Ascomycota	Sordariales
NCBI	GCA_002933655.1_Cbert_1	Cercospora berteroae	33892839	11903	Ascomycota	Mycosphaerellales
Mycocosm	de Jonge R et al., 2018	Cercospora berteroae CBS 538.71	33892839	11903	Ascomycota	Mycosphaerellales
NCBI	GCF_002742065.1_CB0940_V2	Cercospora beticola	37057033	12271	Ascomycota	Mycosphaerellales
NCBI	GCA_013365245.1_ASM1336524v1	Cercospora brassicicola	38324398		Ascomycota	Mycosphaerellales
NCBI	GCA_000347735.1_C_canescens_MTCC-10836_BHU_v01	Cercospora canescens	33967224		Ascomycota	Mycosphaerellales
NCBI	GCA_005356885.1_ASM535688v1	Cercospora cf. flagellaris	33240740		Ascomycota	Mycosphaerellales
NCBI	GCA_005356805.1_ASM535680v1	Cercospora cf. sigesbeckiae	33720866		Ascomycota	Mycosphaerellales
NCBI	GCA_013365195.1_ASM1336519v1	Cercospora citrullina	32813481		Ascomycota	Mycosphaerellales
NCBI	GCA_019650295.1_Ck_assembly01	Cercospora kikuchii	34440063	13005	Ascomycota	Mycosphaerellales
NCBI	GCA_002994015.1_CNIC01	Cercospora nicotianae	33372350		Ascomycota	Mycosphaerellales
NCBI	GCA_013365235.1_ASM1336523v1	Cercospora sesami	34336664		Ascomycota	Mycosphaerellales
NCBI	GCA_004299825.1_ASM429982v1	Cercospora sojina	40115976		Ascomycota	Mycosphaerellales
NCBI	GCA_010093985.1_Cerzm1	Cercospora zeae-maydis	46606234	12090	Ascomycota	Mycosphaerellales
Mohanta & Bae, 2015		Cercospora zeae-maydis	46610000	12020	Ascomycota	Mycosphaerellales
zbi.ee		Cercospora zeae-maydis	46610000		Ascomycota	Mycosphaerellales
Mycocosm	Haridas S et al., 2020	Cercospora zeae-maydis v1.0	46606380	12020	Ascomycota	Mycosphaerellales
NCBI	GCA_002844615.1_ASM284461v1	Cercospora zeina	40755333	10193	Ascomycota	Mycosphaerellales
Mycocosm		Cerinomyces ceraceus ATCC 56525 v1.0	33200339	13489	Basidiomycota	Dacrymycetales
Mycocosm		Cerinomyces crustulinus OMC1686 v1.0	33673684	12395	Basidiomycota	Dacrymycetales
Mycocosm		Ceriporia viridans OMC1683 v1.0	62630014	14481	Basidiomycota	Polyporales
Mycocosm	Fernandez-Fueyo E et al., 2012	Ceriporiopsis (Gelatoporia) subvermispora B	38969816	12125	Basidiomycota	Polyporales
zbi.ee		Ceriporiopsis subvermispora	39000000		Basidiomycota	Polyporales
zbi.ee		Ceriporiopsis subvermispora	38970000		Basidiomycota	Polyporales
zbi.ee		Cerrena unicolor	36000000		Basidiomycota	Polyporales
Mycocosm		Cerrena unicolor v1.1	36004620	12966	Basidiomycota	Polyporales
NCBI	GCA_003521265.1_NYBG_CetLin_1.0	Cetradonia linearis	19465049		Ascomycota	Lecanorales
Mycocosm		Chaetocladium brefeldii NRRL 2343 v1.0	48451839	11585	Mucoromycota	Mucorales
Mycocosm		Chaetomidium fimeti CBS 168.71 v1.0	35321551	11448	Ascomycota	Sordariales
NCBI	GCA_001752565.1_Ccoch_v1	Chaetomium cochliodes	34745808		Ascomycota	Sordariales
Mycocosm		Chaetomium funicola MPI-SDFR-AT-0129 v1.0	33300809	10414	Ascomycota	Sordariales
NCBI	GCF_000143365.1_ASM14336v1	Chaetomium globosum	34886939	11230	Ascomycota	Sordariales
zbi.ee		Chaetomium globosum	36000000		Ascomycota	Sordariales
zbi.ee		Chaetomium globosum	34900000		Ascomycota	Sordariales
zbi.ee		Chaetomium globosum	34900000		Ascomycota	Sordariales
Mycocosm		Chaetomium globosum MPI-SDFR-AT-0079 v1.0	34154134	11569	Ascomycota	Sordariales
Mycocosm	Cuomo CA et al., 2015	Chaetomium globosum v1.0	34886939	11124	Ascomycota	Sordariales
Mycocosm		Chaetomium sp. 1176438 v1.0	33837664	9520	Ascomycota	Sordariales
Mycocosm		Chaetomium sp. MPI-CAGE-AT-0009 v1.0	33768356	11326	Ascomycota	Sordariales
Mycocosm	Amlacher S et al., 2011	Chaetomium thermophilum var thermophilum DSM 1495	28322806	7165	Ascomycota	Sordariales
NCBI	GCF_000221225.1_CTHT_3.0	Chaetomium thermophilum var. thermophilum	28322806	7406	Ascomycota	Sordariales
Mycocosm		Chaetosphaeria innumera	37690963	11496	Ascomycota	Chaetosphaeriales
Mycocosm		Chaetosphaeriaceae sp. FL1790 v1.0	49247973	15615	Ascomycota	Chaetothyriales
NCBI	GCA_003709865.1_ASM370986v1	Chaetothyriales sp. CBS 132003	22913932	5727	Ascomycota	Chaetothyriales
NCBI	GCA_003709845.1_ASM370984v1	Chaetothyriales sp. CBS 134916	26420947	6703	Ascomycota	Chaetothyriales
NCBI	GCA_003693665.1_ASM369366v1	Chaetothyriales sp. CBS 134920	20748077	5984	Ascomycota	Chaetothyriales
NCBI	GCA_003709825.1_ASM370982v1	Chaetothyriales sp. CBS 135597	20738693	5622	Ascomycota	Chaetothyriales
NCBI	GCA_020087005.1_ASM2008700v1	Chaetothyriales sp. FJII-L3-CM-DR1	27610937		Ascomycota	Chaetothyriales
NCBI	GCA_017655985.1_ASM1765598v1	Chaetothyriales sp. YQ-2020a	31596004		Ascomycota	Chaetothyriales
NCBI	GCA_017656005.1_ASM1765600v1	Chaetothyriales sp. YQ-2020b	27125781		Ascomycota	Chaetothyriales
NCBI	GCA_009732865.1_Chalo1	Chalara longipes	52432785	19787	Ascomycota	Helotiales
Mohanta & Bae, 2015		Chalara longipes	52430000	19765	Ascomycota	Helotiales
zbi.ee		Chalara longipes	52430000		Ascomycota	Helotiales
Mycocosm	Barbi F et al., 2020	Chalara longipes BDJ v1.0	52432785	19765	Ascomycota	Helotiales
NCBI	GCA_017591655.1_FABI_ChPopu_1.0	Chalaropsis populi	23906454		Ascomycota	Microascales
NCBI	GCA_001599435.1_JCM_1933_assembly_v001	Chalaropsis thielavioides	23333049		Ascomycota	Microascales
Mycocosm		Chalciporus piperatus 201810 CP v1.0	46257842	13336	Basidiomycota	Boletales
Mycocosm		Chionosphaera apobasidialis 52639 v1.0	21830827	9875	Basidiomycota	Agaricostilbales
Mycocosm		Chionosphaera cuniculicola CBS10063 v1.0	14160267	7187	Basidiomycota	Agaricostilbales
NCBI	GCA_019787685.1_ASM1978768v1	Chiua virens	48496802	11262	Basidiomycota	Boletales
NCBI	GCA_003988815.1_ASM398881v1	Chlorencoelia torta	44380449		Ascomycota	Helotiales
NCBI	GCA_002276475.2_Chloro_aeru_v2	Chlorociboria aeruginascens	33056518	8648	Ascomycota	Helotiales
zbi.ee		Chlorociboria aeruginascens	33060000		Ascomycota	Helotiales
NCBI	GCA_001683725.1_ASM168372v1	Choanephora cucurbitarum	29096908	11977	Mucoromycota	Mucorales
Mycocosm		Choanephora cucurbitarum NRRL2744 (50) v1.0	35108735	11534	Mucoromycota	Mucorales
NCBI	GCA_003788595.2_Chove1	Choiromyces venosus	126035033	18146	Ascomycota	Pezizales
Mohanta & Bae, 2015		Choiromyces venosus	126040000	17986	Ascomycota	Pezizales
zbi.ee		Choiromyces venosus	126040000		Ascomycota	Pezizales
Mycocosm	Murat C et al., 2018	Choiromyces venosus 120613-1 v1.0	126035033	17986	Ascomycota	Pezizales
NCBI	GCA_004354395.1_ASM435439v1	Chondrostereum purpureum	41257385		Basidiomycota	Agaricales
NCBI	GCA_003314275.1_ASM331427v1	Chroogomphus rutilus	205402620		Basidiomycota	Boletales
NCBI	GCA_001051155.2_ASM105115v2	Chrysoporthe austroafricana	48360962		Ascomycota	Diaporthales
NCBI	GCA_001282315.2_ASM128231v2	Chrysoporthe cubensis	43935269		Ascomycota	Diaporthales
NCBI	GCA_001513825.2_ASM151382v2	Chrysoporthe deuterocubensis	47123615		Ascomycota	Diaporthales
NCBI	GCA_015678955.1_ASM1567895v1	Chrysoporthe sp. MAF-2017a	44663226		Ascomycota	Diaporthales
NCBI	GCA_001430955.1_ASM143095v1	Chrysosporium queenslandicum	32335957		Ascomycota	Onygenales
NCBI	GCA_014839905.1_ASM1483990v1	Chrysosporium tropicum	23059040		Ascomycota	Onygenales
Mycocosm		Chytridium lagenaria Arg66 v1.0	42380874	14275	Chytridiomycota	Chytridiales
NCBI	GCA_006535975.1_ASM653597v1	Chytriomyces confervae	35973405	10712	Chytridiomycota	Chytridiales
Mycocosm		Chytriomyces hyalinus JEL632 v1.0	38103441	15516	Chytridiomycota	Chytridiales
Mycocosm		Chytriomyces sp. MP 71 v1.0	36383760	16054	Chytridiomycota	Chytridiales
NCBI	GCA_008122225.1_ASM812222v1	Ciboria shiraiana	39301093		Ascomycota	Helotiales
NCBI	GCA_001247705.1_ASM124770v1	Ciborinia camelliae	40732201		Ascomycota	Helotiales
zbi.ee		Ciborinia camelliae	40730000		Ascomycota	Helotiales
zbi.ee		Circinella umbellata	51270000		Mucoromycota	Mucorales
Mycocosm		Circinella umbellata NRRL1351 v1.0	51270100	14693	Mucoromycota	Mucorales
NCBI	GCA_003706345.1_ASM370634v1	Citeromyces hawaiiensis	19639324		Ascomycota	Saccharomycetales
NCBI	GCA_003705165.1_ASM370516v1	Citeromyces matritensis	20321324		Ascomycota	Saccharomycetales
Mycocosm	Krassowski T et al., 2018	Citeromyces matritensis NRRL Y-2407	20321446	7868	Ascomycota	Lecanorales
NCBI	GCA_003706365.1_ASM370636v1	Citeromyces siamensis	25256979		Ascomycota	Saccharomycetales
NCBI	GCA_004303015.1_ASM430301v1	Cladobotryum protrusum	39087229		Ascomycota	Hypocreales
Mycocosm		Cladochytrium polystomum WB228 v1.0	81192468	16599	Chytridiomycota	Cladochytriales
Mycocosm		Cladochytrium replicatum JEL 714 v1.0	50665862	16307	Chytridiomycota	Cladochytriales
NCBI	GCA_018257855.1_ASM1825785v1	Cladonia borealis	36195713		Ascomycota	Lecanorales
zbi.ee		Cladonia grayi	34620000		Ascomycota	Lecanorales
Mycocosm	Armaleo D et al., 2019	Cladonia grayi Cgr/DA2myc/ss v2.0	34622149	11389	Ascomycota	Lecanorales
NCBI	GCA_000444155.1_Clmac_v1	Cladonia macilenta	37117081		Ascomycota	Lecanorales
NCBI	GCA_006146055.1_ASM614605v1	Cladonia rangiferina	35673945		Ascomycota	Lecanorales
NCBI	GCA_002927785.1_ASM292778v1	Cladonia uncialis	32851544		Ascomycota	Lecanorales
NCBI	GCA_000482085.2_C_metacorallifera_KoLRI002260_v2	CladoniametacoralliferaKoLRI002260	36682060		Ascomycota	Lecanorales
NCBI	GCF_000835475.1_Clad_bant_CBS_173_52_V1	Cladophialophora bantiana	36722552	12813	Ascomycota	Chaetothyriales
Mycocosm	Teixeira MM et al., 2017	Cladophialophora bantiana CBS 173.52	36722552	12762	Ascomycota	Chaetothyriales
NCBI	GCF_000365165.1_Clad_carr_CBS_160_54_V1	Cladophialophora carrionii	28991111	10420	Ascomycota	Chaetothyriales
Mycocosm	Teixeira MM et al., 2017	Cladophialophora carrionii CBS 160.54	28991111	10373	Ascomycota	Chaetothyriales
NCBI	GCF_000835495.1_Clad_immu_CBS83496_V1	Cladophialophora immunda	43029152	12875	Ascomycota	Chaetothyriales
Mycocosm	Teixeira MM et al., 2017	Cladophialophora immunda CBS83496	43029152	14033	Ascomycota	Chaetothyriales
NCBI	GCF_000585535.1_Clad_psam_CBS_110553_V1	Cladophialophora psammophila	39420127	13421	Ascomycota	Chaetothyriales
Mycocosm	Teixeira MM et al., 2017	Cladophialophora psammophila CBS 110553	39420127	13421	Ascomycota	Chaetothyriales
NCBI	GCF_000585515.1_Clad_yegr_CBS_114405_V1	Cladophialophora yegresii	27898422	10118	Ascomycota	Chaetothyriales
Mycocosm	Teixeira MM et al., 2017	Cladophialophora yegresii CBS 114405	27898422	10118	Ascomycota	Chaetothyriales
zbi.ee		Cladorrhinum bulbillosum	39740000		Ascomycota	Sordariales
Mycocosm		Cladorrhinum bulbillosum DJ3 v1.0	39735607	12786	Ascomycota	Sordariales
NCBI	GCA_001931875.2_ASM193187v2	Cladosporiaceae sp. IMV 00236	47573060		Ascomycota	Cladosporiales
NCBI	GCA_002901145.1_ASM290114v1	Cladosporium cladosporioides	33225733		Ascomycota	Cladosporiales
NCBI	GCA_019775475.1_ASM1977547v1	Cladosporium colombiae	32718873		Ascomycota	Cladosporiales
Mycocosm	de Wit PJ et al., N/D	Cladosporium fulvum v1.0	61113266	14127	Ascomycota	Cladosporiales
NCBI	GCA_003614995.1_ASM361499v1	Cladosporium phlei	32816021		Ascomycota	Cladosporiales
NCBI	GCA_002921095.1_ASM292109v1	Cladosporium sp. SL-16	35856902		Ascomycota	Cladosporiales
NCBI	GCA_018703675.1_ASM1870367v1	Cladosporium sp. SW67	26364472		Ascomycota	Cladosporiales
NCBI	GCA_011745625.1_ASM1174562v1	Cladosporium sp. TM138-S3	28010873		Ascomycota	Cladosporiales
NCBI	GCA_019191205.1_ASM1919120v1	Cladosporium sphaerospermum	30616838		Ascomycota	Cladosporiales
zbi.ee		Cladosporium sphaerospermum	26130000		Ascomycota	Cladosporiales
Mycocosm	Ng KP et al., 2012	Cladosporium sphaerospermum UM 843	26690478	8807	Ascomycota	Cladosporiales
NCBI	GCA_001465935.1_ASM146593v1	Clarireedia homoeocarpa	43359131		Ascomycota	Helotiales
NCBI	GCA_002242905.1_ASM224290v1	Clarireedia jacksonii	39468807		Ascomycota	Helotiales
NCBI	GCA_002242955.1_ASM224295v1	Clarireedia monteithiana	36184363		Ascomycota	Helotiales
NCBI	GCA_002242865.1_ASM224286v1	Clarireedia sp. CPB17	36396316		Ascomycota	Helotiales
NCBI	GCA_002242985.1_ASM224298v1	Clarireedia sp. SE16F4	36003868		Ascomycota	Helotiales
zbi.ee		Classicula fluitans	52670000		Basidiomycota	Classiculales
NCBI	GCA_010015635.1_Clael1	Clathrospora elynae	37388950	13696	Ascomycota	Pleosporales
Mycocosm	Haridas S et al., 2020	Clathrospora elynae CBS 161.51 v1.0	37388950	13617	Ascomycota	Pleosporales
NCBI	GCA_001179745.1_Cla_fum_l100.fa	Clavaria fumosa	70469476		Basidiomycota	Agaricales
zbi.ee		Clavaria fumosa	70470000		Basidiomycota	Agaricales
NCBI	GCA_013620735.1_ASM1362073v1	Clavariopsis aquatica	34180246		Ascomycota	Pleosporales
Mycocosm		Clavariopsis aquatica WDA-00-1	34185686	11608	Ascomycota	Pleosporales
NCBI	GCA_018360325.1_CSU_LM81_v1	Claviceps aff. humidiphila group G2b	31203652	8291	Ascomycota	Hypocreales
NCBI	GCA_018361025.1_CSU_Clav52_v1	Claviceps aff. purpurea	29595454	8316	Ascomycota	Hypocreales
NCBI	GCA_018360145.1_CSU_CCC489_v1	Claviceps africana	37712632	8119	Ascomycota	Hypocreales
NCBI	GCA_018360175.1_CSU_CCC1102_v1	Claviceps arundinis	30330584	8486	Ascomycota	Hypocreales
NCBI	GCA_018360045.1_CSU_CCC1504_v1	Claviceps capensis	27728898	8037	Ascomycota	Hypocreales
NCBI	GCA_018360365.1_CSU_CCC265_v1	Claviceps citrina	43472126	7821	Ascomycota	Hypocreales
NCBI	GCA_018360075.1_CSU_CCC1219_v1	Claviceps cyperi	26646729	7673	Ascomycota	Hypocreales
NCBI	GCA_018360205.1_CSU_CCC659_v1	Claviceps digitariae	33417373	8285	Ascomycota	Hypocreales
NCBI	GCA_000223055.1_ClFusi_1.0	Claviceps fusiformis	52585647		Ascomycota	Hypocreales
NCBI	GCA_018360465.1_CSU_LM576_v1	Claviceps humidiphila	31161740	8440	Ascomycota	Hypocreales
NCBI	GCA_018360185.1_CSU_CCC647_v1	Claviceps lovelessii	41063740	8862	Ascomycota	Hypocreales
NCBI	GCA_018360255.1_CSU_CCC398_v1	Claviceps maximensis	32978932	7943	Ascomycota	Hypocreales
NCBI	GCA_018360055.1_CSU_CCC1483_v1	Claviceps monticola	27635999	7941	Ascomycota	Hypocreales
NCBI	GCA_004016105.1_ASM401610v1	Claviceps occidentalis	28571566		Ascomycota	Hypocreales
NCBI	GCA_013435705.1_ASM1343570v1	Claviceps paspali	29206133		Ascomycota	Hypocreales
NCBI	GCA_018360065.1_CSU_CCC1485_v1	Claviceps pazoutovae	27795191	7977	Ascomycota	Hypocreales
NCBI	GCA_004016475.1_ASM401647v1	Claviceps perihumidiphila	30691559		Ascomycota	Hypocreales
NCBI	GCA_000347355.1_ASM34735v1	Claviceps purpurea	32091443	8935	Ascomycota	Hypocreales
Mycocosm	Schardl CL et al., N/D	Claviceps purpurea 20.1	32091443	8823	Ascomycota	Hypocreales
NCBI	GCA_018360225.1_CSU_CCC602_v1	Claviceps pusilla	45904044	8735	Ascomycota	Hypocreales
NCBI	GCA_004016085.1_ASM401608v1	Claviceps quebecensis	35875594		Ascomycota	Hypocreales
NCBI	GCA_004016175.1_ASM401617v1	Claviceps ripicola	30598250		Ascomycota	Hypocreales
NCBI	GCA_018360135.1_CSU_CCC632_v1	Claviceps sorghi	35635695	8208	Ascomycota	Hypocreales
NCBI	GCA_018360355.1_CSU_Clav32_v1	Claviceps sp. Clav32 group G5	28658995	8232	Ascomycota	Hypocreales
NCBI	GCA_018360525.1_CSU_Clav50_v1	Claviceps sp. Clav50 group G5	28784330	8046	Ascomycota	Hypocreales
NCBI	GCA_018360435.1_CSU_LM218_v1	Claviceps sp. LM218 group G6	31138742	8327	Ascomycota	Hypocreales
NCBI	GCA_018360595.1_CSU_LM219_v1	Claviceps sp. LM219 group G6	30771931	8381	Ascomycota	Hypocreales
NCBI	GCA_018360445.1_CSU_LM220_v1	Claviceps sp. LM220 group G6	30889598	8449	Ascomycota	Hypocreales
NCBI	GCA_018360575.1_CSU_LM454_v1	Claviceps sp. LM454 group G7	31185114	8562	Ascomycota	Hypocreales
NCBI	GCA_018360275.1_CSU_LM458_v1	Claviceps sp. LM458 group G5	28432374	8055	Ascomycota	Hypocreales
NCBI	GCA_018360375.1_CSU_LM77_v1	Claviceps sp. LM77 group G4	28694029	8162	Ascomycota	Hypocreales
NCBI	GCA_018360385.1_CSU_LM78_v1	Claviceps sp. LM78 group G4	28765009	8231	Ascomycota	Hypocreales
NCBI	GCA_018360345.1_CSU_LM84_v1	Claviceps sp. LM84 group G4	28940137	8221	Ascomycota	Hypocreales
NCBI	GCA_018360215.1_CSU_CCC535_v1	Claviceps spartinae	29308890	8433	Ascomycota	Hypocreales
Mycocosm		Clavicorona pyxidata HHB10654 v1.0	37987417	15130	Basidiomycota	Agaricales
NCBI	GCA_003707795.1_ASM370779v1	Clavispora fructus	11442610		Ascomycota	Saccharomycetales
NCBI	GCF_000003835.1_ASM383v1	Clavispora lusitaniae	12114892	6148	Ascomycota	Saccharomycetales
Mycocosm	Butler G et al., 2009	Clavispora lusitaniae ATCC 42720	12114892	5936	Ascomycota	Saccharomycetales
Mycocosm		Clavispora lusitaniae MJ12 v1.0	12142559	5316	Ascomycota	Saccharomycetales
zbi.ee		Clavulina sp.	41640000		Basidiomycota	Cantharellales
NCBI	GCA_015039315.1_ClaPMI390	Clavulina sp. PMI_390	41628453	15534	Basidiomycota	Cantharellales
zbi.ee		Climacocystis borealis	51880000		Basidiomycota	Polyporales
Mycocosm		Climacocystis borealis CliBor001 v1.0	51880721	13422	Basidiomycota	Polyporales
zbi.ee		Clitocybe gibba	65970000		Basidiomycota	Agaricales
Mycocosm	Ruiz-DueÃ±as FJ et al., 2020	Clitocybe gibba IJFM A808 v1.0	65973163	19049	Basidiomycota	Agaricales
NCBI	GCA_900068955.1_Clitocybe_nebularis-8	Clitocybe nebularis	59334347		Basidiomycota	Agaricales
Mycocosm		Clitocybe sp. CONT 1119283 v1.0	71337806	15344	Basidiomycota	Agaricales
NCBI	GCA_015708445.2_ASM1570844v2	Clitopilus hobsonii	36926258		Basidiomycota	Agaricales
NCBI	GCA_002105025.1_Cloaq1	Clohesyomyces aquaticus	49677730	15863	Ascomycota	Pleosporales
Mycocosm	Mondo SJ et al., 2017	Clohesyomyces aquaticus v1.0	49677730	15810	Ascomycota	Agaricales
NCBI	GCA_902006505.1_CBYS24578	Clonostachys byssicola	55062982	18503	Ascomycota	Hypocreales
NCBI	GCA_902077795.1_CRHIZ90672A	Clonostachys rhizophaga	59593020	18856	Ascomycota	Hypocreales
NCBI	GCA_015832225.1_ASM1583222v1	Clonostachys rosea	60683581		Ascomycota	Hypocreales
Mycocosm		Clonostachys rosea CBS125111 v1.0	52435476	18639	Ascomycota	Hypocreales
Mycocosm	Karlsson M et al., 2015	Clonostachys rosea IK726	70045661	19941	Ascomycota	Hypocreales
NCBI	GCA_902141235.1_CSOL1703	Clonostachys solani	54503477	18082	Ascomycota	Hypocreales
Mycocosm		Clonostachys sp. CORFU0009 v1.0	58385546	18327	Ascomycota	Hypocreales
NCBI	GCF_000149335.2_ASM14933v2	Coccidioides immitis	29016019	9901	Ascomycota	Onygenales
zbi.ee		Coccidioides immitis	29000000		Ascomycota	Onygenales
zbi.ee		Coccidioides immitis	29000000		Ascomycota	Onygenales
zbi.ee		Coccidioides immitis	29000000		Ascomycota	Onygenales
zbi.ee		Coccidioides immitis	28950000		Ascomycota	Onygenales
zbi.ee		Coccidioides immitis	28300000		Ascomycota	Onygenales
zbi.ee		Coccidioides immitis	28000000		Ascomycota	Onygenales
zbi.ee		Coccidioides immitis	27780000		Ascomycota	Onygenales
zbi.ee		Coccidioides immitis	27730000		Ascomycota	Onygenales
zbi.ee		Coccidioides immitis	27710000		Ascomycota	Onygenales
Mycocosm	Sharpton TJ et al., 2009	Coccidioides immitis RS	28947925	9910	Ascomycota	Onygenales
NCBI	GCF_000151335.2_JCVI-cpa1-1.0	Coccidioides posadasii	27013412	7253	Ascomycota	Onygenales
zbi.ee		Coccidioides posadasii	29000000		Ascomycota	Onygenales
zbi.ee		Coccidioides posadasii	29000000		Ascomycota	Onygenales
zbi.ee		Coccidioides posadasii	29000000		Ascomycota	Onygenales
zbi.ee		Coccidioides posadasii	29000000		Ascomycota	Onygenales
zbi.ee		Coccidioides posadasii	29000000		Ascomycota	Onygenales
zbi.ee		Coccidioides posadasii	29000000		Ascomycota	Onygenales
zbi.ee		Coccidioides posadasii	29000000		Ascomycota	Onygenales
zbi.ee		Coccidioides posadasii	29000000		Ascomycota	Onygenales
zbi.ee		Coccidioides posadasii	29000000		Ascomycota	Onygenales
zbi.ee		Coccidioides posadasii	29000000		Ascomycota	Onygenales
zbi.ee		Coccidioides posadasii	28690000		Ascomycota	Onygenales
zbi.ee		Coccidioides posadasii	28210000		Ascomycota	Onygenales
zbi.ee		Coccidioides posadasii	27920000		Ascomycota	Onygenales
zbi.ee		Coccidioides posadasii	27790000		Ascomycota	Onygenales
zbi.ee		Coccidioides posadasii	27580000		Ascomycota	Onygenales
zbi.ee		Coccidioides posadasii	27350000		Ascomycota	Onygenales
zbi.ee		Coccidioides posadasii	27200000		Ascomycota	Onygenales
zbi.ee		Coccidioides posadasii	27010000		Ascomycota	Onygenales
zbi.ee		Coccidioides posadasii	26660000		Ascomycota	Onygenales
zbi.ee		Coccidioides posadasii	26180000		Ascomycota	Onygenales
zbi.ee		Coccidioides posadasii	25490000		Ascomycota	Onygenales
Mycocosm	Sharpton TJ et al., 2009	Coccidioides posadasii C735 delta SOWgp	26936775	7124	Ascomycota	Onygenales
Mycocosm	Neafsey DE et al., 2010	Coccidioides posadasii Silveira	27583241	10228	Ascomycota	Onygenales
NCBI	GCA_003693555.1_ASM369355v1	Coccinonectria pachysandricola	25704665		Ascomycota	Hypocreales
Mycocosm		Coccodinium bartschii CBS 121709 v1.0	28268635	9532	Ascomycota	Chaetothyriales
Mycocosm		Coccomyces strobi CBS 202.91 v1.0	32666196	11537	Ascomycota	Rhytismatales
Mycocosm	Condon BJ et al., N/D	Cochliobolus carbonum 26-R-13 v1.0	31267936	12857	Ascomycota	Pleosporales
zbi.ee		Cochliobolus heterostrophus	36460000		Ascomycota	Pleosporales
zbi.ee		Cochliobolus heterostrophus	34900000		Ascomycota	Pleosporales
zbi.ee		Cochliobolus heterostrophus	32930000		Ascomycota	Pleosporales
Mycocosm	Ohm RA et al., N/D	Cochliobolus heterostrophus C4 v1.0	32929167	12720	Ascomycota	Pleosporales
Mycocosm		Cochliobolus heterostrophus C4 v3.0	37673863	11970	Ascomycota	Pleosporales
Mycocosm	Ohm RA et al., N/D	Cochliobolus heterostrophus C5 v2.0	36456735	13336	Ascomycota	Pleosporales
Mycocosm		Cochliobolus heterostrophus C5 v3.0	36483639	11808	Ascomycota	Pleosporales
Mycocosm		Cochliobolus heterostrophus HAW225 v1.0	43982151	12064	Ascomycota	Pleosporales
Mycocosm		Cochliobolus heterostrophus Hm338 v1.0	45256060	12842	Ascomycota	Pleosporales
Mycocosm	Condon BJ et al., N/D	Cochliobolus heterostrophus Hm540	32575369	10409	Ascomycota	Pleosporales
Mycocosm		Cochliobolus heterostrophus PR1x412 v2.0	41319077	11792	Ascomycota	Pleosporales
Mycocosm		Cochliobolus heterostrophus PR9b v2.0	37593854	11372	Ascomycota	Pleosporales
Mycocosm	Condon BJ et al., N/D	Cochliobolus lunatus m118 v2.0	31171894	12131	Ascomycota	Pleosporales
Mycocosm	Condon BJ et al., N/D	Cochliobolus miyabeanus ATCC 44560 v1.0	31362097	12007	Ascomycota	Pleosporales
Mohanta & Bae, 2015		Cochliobolus sativus	34420000	12250	Ascomycota	Pleosporales
zbi.ee		Cochliobolus sativus	34420000		Ascomycota	Pleosporales
Mycocosm	Ohm RA et al., N/D	Cochliobolus sativus ND90Pr v1.0	34417436	12250	Ascomycota	Pleosporales
Mycocosm	Condon BJ et al., N/D	Cochliobolus victoriae FI3 v1.0	32829575	12894	Ascomycota	Pleosporales
Mycocosm		Coemansia mojavensis RSA 71 v1.0	14291446	6859	Ascomycota	Kickxellales
NCBI	GCA_002705745.1_Coere1	Coemansia reversa	21837878	7415	Zoopagomycota	Kickxellales
Mohanta & Bae, 2015		Coemansia reversa	21840000	7347	Ascomycota	Kickxellales
zbi.ee		Coemansia reversa	21840000		Ascomycota	Kickxellales
Mycocosm	Chang Y et al., 2015	Coemansia reversa NRRL 1564 v1.0	21838014	7347	Ascomycota	Kickxellales
Mycocosm		Coemansia spiralis RSA 1278 v1.0	18931979	7247	Ascomycota	Kickxellales
NCBI	GCA_000697235.1_CokRecB5483-1.0	Cokeromyces recurvatus	29343587		Mucoromycota	Mucorales
zbi.ee		Cokeromyces recurvatus	28120000		Mucoromycota	Mucorales
Mycocosm		Cokeromyces recurvatus NRRL 2243 v1.0	28120762	10916	Mucoromycota	Mucorales
NCBI	GCA_003369635.1_ASM336963v1	Coleophoma crateriformis	40652013	13257	Ascomycota	Helotiales
NCBI	GCA_003369665.1_ASM336966v1	Coleophoma cylindrospora	42480816	14177	Ascomycota	Helotiales
Mycocosm		Colletotrichum abscissum IMI 504890	53936108	17280	Ascomycota	Glomerellales
NCBI	GCA_001593745.1_ASM159374v1	Colletotrichum acutatum	52129059		Ascomycota	Glomerellales
zbi.ee		Colletotrichum acutatum	50040000		Ascomycota	Glomerellales
Mycocosm		Colletotrichum acutatum CBS 112980 v2.0	49057477	15036	Ascomycota	Glomerellales
NCBI	GCF_013390185.1_ASM1339018v1	Colletotrichum aenigma	59189926	15190	Ascomycota	Glomerellales
NCBI	GCA_009806415.1_ASM980641v1	Colletotrichum asianum	64731264	17966	Ascomycota	Glomerellales
NCBI	GCA_014706365.1_ASM1470636v1	Colletotrichum australisinense (nom. inval.)	55304262		Ascomycota	Glomerellales
NCBI	GCA_018853505.1_ASM1885350v1	Colletotrichum camelliae	67471331		Ascomycota	Glomerellales
Mycocosm		Colletotrichum caudatum CBS131602 v1.0	44202764	15294	Ascomycota	Glomerellales
zbi.ee		Colletotrichum cereale	52150000		Ascomycota	Glomerellales
Mycocosm		Colletotrichum cereale CBS 129662 v1.0	52150039	16412	Ascomycota	Glomerellales
NCBI	GCA_001937105.1_ASM193710v1	Colletotrichum chlorophyti	52387045	10419	Ascomycota	Glomerellales
Mycocosm	Gan P et al., 2017	Colletotrichum chlorophyti NTL11	52387045	10310	Ascomycota	Glomerellales
NCBI	GCA_002249775.1_ASM224977v1	Colletotrichum coccodes	50121991		Ascomycota	Glomerellales
Mycocosm		Colletotrichum costaricense IMI 309622	51625248	17126	Ascomycota	Glomerellales
Mycocosm		Colletotrichum cuscutae IMI 304802	80453496	17289	Ascomycota	Glomerellales
NCBI	GCA_009900065.1_ASM990006v1	Colletotrichum destructivum	52145981		Ascomycota	Glomerellales
NCBI	GCA_016618095.1_ASM1661809v1	Colletotrichum echinochloae	62246358		Ascomycota	Glomerellales
NCBI	GCA_016807845.1_ASM1680784v1	Colletotrichum eleusines	53507824		Ascomycota	Glomerellales
Mycocosm		Colletotrichum eremochloae CBS129661 v1.0	47210890	15169	Ascomycota	Glomerellales
NCBI	GCA_019425465.1_ASM1942546v1	Colletotrichum falcatum	56082967		Ascomycota	Glomerellales
Mycocosm		Colletotrichum falcatum MAFF306170 v1.0	49085377	15619	Ascomycota	Glomerellales
NCBI	GCA_002930455.1_ASM293045v1	Colletotrichum fioriniae	50150864		Ascomycota	Glomerellales
Mycocosm	Baroncelli R et al., 2014	Colletotrichum fioriniae PJ7	49002765	13759	Ascomycota	Glomerellales
NCBI	GCF_009771025.1_ASM977102v1	Colletotrichum fructicola	58056435	18097	Ascomycota	Glomerellales
NCBI	GCA_003243855.1_ASM324385v1	Colletotrichum gloeosporioides	61916549		Ascomycota	Glomerellales
zbi.ee		Colletotrichum gloeosporioides	58840000		Ascomycota	Glomerellales
Mycocosm	Alkan N et al., 2013	Colletotrichum gloeosporioides Cg-14	53209944	16538	Ascomycota	Glomerellales
NCBI	GCA_001663355.1_ASM166335v1	Colletotrichum godetiae	35034269		Ascomycota	Glomerellales
Mycocosm		Colletotrichum godetiae CBS 193.32 v1.0	51652851	16071	Ascomycota	Glomerellales
NCBI	GCF_000149035.1_C_graminicola_M1_001_V1	Colletotrichum graminicola	51644307	12399	Ascomycota	Glomerellales
zbi.ee		Colletotrichum graminicola	51600000		Ascomycota	Glomerellales
Mycocosm	O'Connell RJ et al., 2012	Colletotrichum graminicola M1.001	51604658	12006	Ascomycota	Glomerellales
NCBI	GCF_001672515.1_ASM167251v1	Colletotrichum higginsianum	50716103	14650	Ascomycota	Glomerellales
zbi.ee		Colletotrichum higginsianum	49080000		Ascomycota	Glomerellales
Mycocosm	Zampounis A et al., 2016	Colletotrichum higginsianum IMI 349063	50716103	14651	Ascomycota	Glomerellales
NCBI	GCA_019693695.1_ASM1969369v1	Colletotrichum horii	74324508		Ascomycota	Glomerellales
NCBI	GCA_001625285.1_Ci238704v1	Colletotrichum incanum	53597417	12809	Ascomycota	Glomerellales
Mycocosm	Gan P et al., 2016	Colletotrichum incanum MAFF 238712	53254579	11852	Ascomycota	Glomerellales
NCBI	GCF_011947395.1_ASM1194739v2	Colletotrichum karsti	51850041	13328	Ascomycota	Glomerellales
NCBI	GCA_003386485.1_ASM338648v1	Colletotrichum lentis	56100083		Ascomycota	Glomerellales
NCBI	GCA_001693025.2_ASM169302v2	Colletotrichum lindemuthianum	99166722		Ascomycota	Glomerellales
NCBI	GCA_015832465.1_ASM1583246v1	Colletotrichum liriopes	53087791		Ascomycota	Glomerellales
Mycocosm		Colletotrichum lupini CBS 109225 v1.0	58756634	15365	Ascomycota	Glomerellales
Mycocosm		Colletotrichum lupini IMI 504893	63407421	18324	Ascomycota	Glomerellales
Mycocosm		Colletotrichum melonis CBS 134730	50135825	16823	Ascomycota	Glomerellales
NCBI	GCA_002814275.1_cmusae1.0	Colletotrichum musae	49118800		Ascomycota	Glomerellales
NCBI	GCA_014235935.1_CMUS01	Colletotrichum musicola	52725698	16826	Ascomycota	Glomerellales
Mycocosm		Colletotrichum navitas CBS125086 v1.0	52436969	14682	Ascomycota	Glomerellales
NCBI	GCA_014705085.1_ASM1470508v1	Colletotrichum nymphaeae	50577973		Ascomycota	Glomerellales
Mycocosm	Baroncelli R et al., 2016	Colletotrichum nymphaeae SA-01	49956273	14404	Ascomycota	Glomerellales
Mycocosm	Gan P et al., 2013	Colletotrichum orbiculare 104-T	90086138	13348	Ascomycota	Glomerellales
NCBI	GCA_000350065.2_KSG_Corb_v2	Colletotrichum orbiculare MAFF 240422	89748316	13253	Ascomycota	Glomerellales
NCBI	GCF_001831195.1_CORC01	Colletotrichum orchidophilum	48556462	14453	Ascomycota	Glomerellales
Mycocosm	Baroncelli R et al., 2018	Colletotrichum orchidophilum IMI 309357	48556462	14496	Ascomycota	Glomerellales
Mycocosm		Colletotrichum paranaense IMI 384185	49177916	16775	Ascomycota	Glomerellales
Mycocosm		Colletotrichum phormii CBS102054 v1.0	51666170	15209	Ascomycota	Glomerellales
NCBI	GCA_014235945.1_CPLU01	Colletotrichum plurivorum	49703650	16153	Ascomycota	Glomerellales
NCBI	GCA_001563125.1_CSAL01	Colletotrichum salicis	48373413	13783	Ascomycota	Glomerellales
Mycocosm	Baroncelli R et al., 2016	Colletotrichum salicis CBS607.94	48373413	13783	Ascomycota	Glomerellales
NCBI	GCA_002749775.1_ASM274977v1	Colletotrichum sansevieriae	51201343		Ascomycota	Glomerellales
NCBI	GCF_011075155.1_ASM1107515v1	Colletotrichum scovillei	52032179	13459	Ascomycota	Glomerellales
NCBI	GCA_006783085.1_ASM678308v1	Colletotrichum shisoi	69667657	11848	Ascomycota	Glomerellales
NCBI	GCF_013390195.1_ASM1339019v1	Colletotrichum siamense	62936415	15190	Ascomycota	Glomerellales
NCBI	GCA_004367935.1_ASM436793v1	Colletotrichum sidae	86827816	12442	Ascomycota	Glomerellales
NCBI	GCA_001563135.1_CSIM01	Colletotrichum simmondsii	50474234	13884	Ascomycota	Glomerellales
Mycocosm	Baroncelli R et al., 2016	Colletotrichum simmondsii CBS122122	50474234	13884	Ascomycota	Glomerellales
NCBI	GCA_014235955.1_CSOJ01	Colletotrichum sojae	49351125	16124	Ascomycota	Glomerellales
Mycocosm		Colletotrichum somersetensis CBS 131599 v1.0	53667270	15193	Ascomycota	Glomerellales
Mycocosm		Colletotrichum sp. CBS 101611	62965231	17391	Ascomycota	Glomerellales
NCBI	GCA_009801095.1_ASM980109v1	Colletotrichum sp. COLG25	56915549		Ascomycota	Glomerellales
NCBI	GCA_009800995.1_ASM980099v1	Colletotrichum sp. COLG31	53760195		Ascomycota	Glomerellales
NCBI	GCA_014705495.1_ASM1470549v1	Colletotrichum sp. HC278	53185075		Ascomycota	Glomerellales
NCBI	GCA_014705525.1_ASM1470552v1	Colletotrichum sp. HC292	54637437		Ascomycota	Glomerellales
NCBI	GCA_003122705.1_ASM312270v1	Colletotrichum sp. JS-367	87196530		Ascomycota	Glomerellales
NCBI	GCA_004366825.1_ASM436682v1	Colletotrichum spinosum	82734851	12540	Ascomycota	Glomerellales
NCBI	GCA_001951195.1_ASM195119v1	Colletotrichum sublineola	64848627		Ascomycota	Glomerellales
Mycocosm		Colletotrichum sublineola CBS 131301 v1.0	46916122	15208	Ascomycota	Glomerellales
Mycocosm	Baroncelli R et al., 2014	Colletotrichum sublineola TX430BB	46755813	12699	Ascomycota	Glomerellales
Mycocosm		Colletotrichum tamarilloi CBS 129955	52077224	17399	Ascomycota	Glomerellales
NCBI	GCA_005350895.1_ASM535089v1	Colletotrichum tanaceti	57912474	12172	Ascomycota	Glomerellales
NCBI	GCA_014705045.1_ASM1470504v1	Colletotrichum theobromicola	55881512		Ascomycota	Glomerellales
NCBI	GCA_001618715.1_Ct127615v1	Colletotrichum tofieldiae	52719552		Ascomycota	Glomerellales
Mycocosm	Hacquard S et al., 2016	Colletotrichum tofieldiae 0861	52836184	12501	Ascomycota	Glomerellales
Mycocosm		Colletotrichum tofieldiae CBS 168.49	52962735	16451	Ascomycota	Glomerellales
NCBI	GCA_004367215.1_KSG_Cotri_v1	Colletotrichum trifolii	109659959	12292	Ascomycota	Glomerellales
NCBI	GCA_013201785.1_ASM1320178v1	Colletotrichum tropicale	55848179	14794	Ascomycota	Glomerellales
NCBI	GCF_014235925.1_CTRU02	Colletotrichum truncatum	56102516	15888	Ascomycota	Glomerellales
NCBI	GCA_020226115.1_ASM2022611v1	Colletotrichum viniferum	73406341		Ascomycota	Glomerellales
Mycocosm		Colletotrichum zoysiae MAFF235873 v1.0	46533813	15326	Ascomycota	Glomerellales
NCBI	GCA_003313185.1_ASM331318v1	Collybia sp. MG36	46064087		Basidiomycota	Agaricales
NCBI	GCA_001566745.1_Conidiobolus_coronatus_NRRL28638	Conidiobolus coronatus	39903661	11224	Zoopagomycota	Entomophthorales
Mohanta & Bae, 2015		Conidiobolus coronatus	39900000	10635	Zoopagomycota	Entomophthorales
zbi.ee		Conidiobolus coronatus	39900000		Zoopagomycota	Entomophthorales
Mycocosm	Chang Y et al., 2015	Conidiobolus coronatus NRRL28638 v1.0	39903661	10635	Zoopagomycota	Entomophthorales
NCBI	GCA_000697335.1_ConIncB7586-1.0	Conidiobolus incongruus	93895354		Zoopagomycota	Entomophthorales
zbi.ee		Conidiobolus thromboides	24640000		Zoopagomycota	Entomophthorales
Mycocosm		Conidiobolus thromboides FSU 785 v1.0	24635576	8867	Zoopagomycota	Entomophthorales
NCBI	GCA_003019895.1_Coniella_lustricola_v1.0	Coniella lustricola	36564510	11472	Ascomycota	Diaporthales
zbi.ee		Coniella lustricola	36560000		Ascomycota	Diaporthales
Mycocosm		Coniella lustricola B22-T-1 v1.0	36564510	11317	Ascomycota	Diaporthales
NCBI	GCA_011317545.1_ASM1131754v1	Coniella vitis	41538566		Ascomycota	Diaporthales
NCBI	GCA_002794785.1_PSUO.v3	Coniferiporia sulphurascens	39347566		Basidiomycota	Hymenochaetales
NCBI	GCA_002798055.1_ASM279805v1	Coniochaeta hoffmannii	30794135		Ascomycota	Coniochaetales
NCBI	GCA_001879275.1_Conlig_v1.0	Coniochaeta ligniaria	42382780	13914	Ascomycota	Coniochaetales
zbi.ee		Coniochaeta ligniaria	43700000		Ascomycota	Coniochaetales
zbi.ee		Coniochaeta ligniaria	42380000		Ascomycota	Coniochaetales
Mycocosm		Coniochaeta ligniaria CBS 111746	43695863	12318	Ascomycota	Coniochaetales
Mycocosm	JimÃ©nez DJ et al., 2017	Coniochaeta ligniaria NRRL 30616 v1.0	42382780	13657	Ascomycota	Coniochaetales
Mycocosm		Coniochaeta ligniaria R110-5 v1.0	32102481	10509	Ascomycota	Coniochaetales
NCBI	GCA_007388105.1_STR0027789	Coniochaeta prunicola	33145903		Ascomycota	Coniochaetales
NCBI	GCA_003635345.1_ASM363534v1	Coniochaeta pulveracea	30020651	9854	Ascomycota	Coniochaetales
zbi.ee		Coniochaeta sp.	33510000		Ascomycota	Coniochaetales
NCBI	GCA_009194965.1_Conioc1	Coniochaeta sp. 2T2.1	74351065	25383	Ascomycota	Coniochaetales
Mycocosm	Mondo SJ et al., N/D	Coniochaeta sp. 2T2.1 v1.0	74351065	24735	Ascomycota	Coniochaetales
NCBI	GCA_007388195.1_STR0027627	Coniochaeta sp. AEA 9055	32651391		Ascomycota	Coniochaetales
NCBI	GCA_007388145.1_STR0027598	Coniochaeta sp. AEA 9094	32702120		Ascomycota	Coniochaetales
NCBI	GCA_007388115.1_STR0027621	Coniochaeta sp. IL0111	32982947		Ascomycota	Coniochaetales
NCBI	GCA_007388135.1_STR0027633	Coniochaeta sp. NC1642	33080386		Ascomycota	Coniochaetales
Mycocosm		Coniochaeta sp. PMI_546 v1.0	33513814	11346	Ascomycota	Coniochaetales
NCBI	GCA_007388125.1_STR0027631	Coniochaeta sp. YLH0009	32855700		Ascomycota	Coniochaetales
Mycocosm	Castanera R et al., 2017	Coniophora olivacea MUCL 20566 v1.0	39071688	14928	Basidiomycota	Boletales
NCBI	GCF_000271625.1_Conpu1	Coniophora puteana	42968544	13895	Basidiomycota	Boletales
Mohanta & Bae, 2015		Coniophora puteana	42970000	13761	Basidiomycota	Boletales
zbi.ee		Coniophora puteana	42970000		Basidiomycota	Boletales
zbi.ee		Coniophora puteana	41860000		Basidiomycota	Boletales
Mycocosm	Floudas D et al., 2012	Coniophora puteana v1.0	42968544	13761	Basidiomycota	Boletales
NCBI	GCF_000281105.1_Coni_apol_CBS100218_V1	Coniosporium apollinis	28645321	9363	Ascomycota	Coniosporiales
zbi.ee		Coniosporium apollinis	28050000		Ascomycota	Coniosporiales
Mycocosm	Teixeira MM et al., 2017	Coniosporium apollinis CBS 100218	28645321	9308	Ascomycota	Coniosporiales
NCBI	GCA_004523985.2_ASM452398v2	Coniothyrium glycines	32750135		Ascomycota	Pleosporales
Mycocosm		Conocybe apala SZMC-NL-8967 v1.0	64080092	17284	Basidiomycota	Agaricales
NCBI	GCA_013368325.1_LU_COA_1.0	Coprinellus angulatus	59300204	15072	Basidiomycota	Agaricales
Mycocosm	Steindorff AS et al., 2021	Coprinellus angulatus CBS 144469 v1.0	93565539	25937	Basidiomycota	Agaricales
NCBI	GCA_004369175.1_Copmic2	Coprinellus micaceus	77386123	23848	Basidiomycota	Agaricales
Mycocosm	Varga T et al., 2019	Coprinellus micaceus FP101781 v2.0	77386123	23559	Basidiomycota	Agaricales
Mycocosm		Coprinellus pellucidus v1.0	41561493	16047	Basidiomycota	Agaricales
NCBI	GCF_000182895.1_CC3	Coprinopsis cinerea	36192590	13645	Basidiomycota	Agaricales
Mycocosm	Stajich JE et al., 2010	Coprinopsis cinerea	36294355	13393	Basidiomycota	Agaricales
Mohanta & Bae, 2015		Coprinopsis cinerea	37500000		Basidiomycota	Agaricales
zbi.ee		Coprinopsis cinerea	37500000		Basidiomycota	Agaricales
zbi.ee		Coprinopsis cinerea	36190000		Basidiomycota	Agaricales
zbi.ee		Coprinopsis cinerea	34120000		Basidiomycota	Agaricales
zbi.ee		Coprinopsis Coprinopsis strossmayeri	33320000		Basidiomycota	Agaricales
NCBI	GCA_004369085.1_Copmar1	Coprinopsis marcescibilis	38912666	14846	Basidiomycota	Agaricales
Mycocosm	Varga T et al., 2019	Coprinopsis marcescibilis CBS121175 v1.0	38912666	14632	Basidiomycota	Agaricales
Mycocosm		Coprinopsis sclerotiger v1.0	30495150	12039	Basidiomycota	Agaricales
Mycocosm		Coprinopsis sp. MPI-PUGE-AT-0042 v1.0	121013029	27373	Basidiomycota	Agaricales
NCBI	GCA_900156845.1_ASM90015684v1	Coprinopsis strossmayeri	33316483		Basidiomycota	Agaricales
NCBI	GCA_003316025.1_ASM331602v1	Coprinus comatus	30625501		Basidiomycota	Agaricales
NCBI	GCA_002968875.1_ASM296887v1	Cordyceps cicadae	34107548		Ascomycota	Hypocreales
NCBI	GCA_000733625.1_Isaria_farinosa_MTCC_4114	Cordyceps farinosa	34157461		Ascomycota	Hypocreales
NCBI	GCF_001636725.1_ISF_1.0	Cordyceps fumosorosea	33485962	10061	Ascomycota	Hypocreales
NCBI	GCA_006981975.1_ASM698197v1	Cordyceps javanica	34972450	11249	Ascomycota	Hypocreales
NCBI	GCF_000225605.1_CmilitarisCM01_v01	Cordyceps militaris	32268578	9651	Ascomycota	Hypocreales
zbi.ee		Cordyceps militaris	32270000		Ascomycota	Hypocreales
zbi.ee		Cordyceps militaris	32200000		Ascomycota	Hypocreales
Mycocosm	Zheng P et al., 2011	Cordyceps militaris CM01	32268578	9651	Ascomycota	Hypocreales
NCBI	GCA_003025255.1_ASM302525v1	Cordyceps pruinosa	36697038		Ascomycota	Hypocreales
Mycocosm	de Bekker C et al., 2017	Cordyceps sp. RAO 2017	32302071	11255	Ascomycota	Hypocreales
NCBI	GCA_002591385.1_Hirsu2	Cordyceps sp. RAO-2017	32302071	11255	Ascomycota	Hypocreales
NCBI	GCA_003025305.1_ASM302530v1	Cordyceps tenuipes	30626354		Ascomycota	Hypocreales
NCBI	GCA_018831755.1_ASM1883175v1	Cordycipitaceae sp. BML-2020a	31950270		Ascomycota	Hypocreales
NCBI	GCA_019137255.1_ASM1913725v1	Corinectria fuckeliana	42250300		Ascomycota	Hypocreales
NCBI	GCA_007896425.1_Ttrogii_v1.0	Coriolopsis trogii	39875335		Basidiomycota	Polyporales
Mycocosm		Corollospora maritima CBS 119819 v2.0	36970979	12991	Ascomycota	Microascales
Mycocosm		Cortinarius aff. campbellae TAS5-PSC4363 v1.0	76968950	17407	Basidiomycota	Agaricales
Mycocosm		Cortinarius austrovenetus TL2843-KIS7R v1.0	62325647	14941	Basidiomycota	Agaricales
NCBI	GCA_015039465.1_Corgl3	Cortinarius glaucopus	63450306	20431	Basidiomycota	Agaricales
Mohanta & Bae, 2015		Cortinarius glaucopus	63450000	20377	Basidiomycota	Agaricales
zbi.ee		Cortinarius glaucopus A	63450000		Basidiomycota	Agaricales
Mycocosm	Miyauchi S et al., 2020	Cortinarius glaucopus AT 2004 276 v2.0	63450306	20377	Basidiomycota	Agaricales
Mycocosm		Cortinarius sp. KIS3-TL2766 v1.0	50107275	11569	Basidiomycota	Agaricales
NCBI	GCA_016906425.1_ASM1690642v1	Corynespora cassiicola	47119670		Ascomycota	Pleosporales
Mycocosm	Lopez D et al., N/D	Corynespora cassiicola CCP v1.0	44846156	17166	Ascomycota	Pleosporales
NCBI	GCA_019202945.1_ASM1920294v1	Corynespora olivacea	34047820		Ascomycota	Pleosporales
NCBI	GCA_014925845.1_Crafun1	Crassisporium funariophilum	37117181	13795	Basidiomycota	Agaricales
Mycocosm	Steindorff AS et al., 2021	Crassisporium funariophilum CBS 144457 v1.0	37117181	13637	Basidiomycota	Agaricales
zbi.ee		Crepidotus	70260000		Basidiomycota	Agaricales
Mycocosm		Crepidotus cesatii CBS 511.95 v1.0	36042615	12891	Basidiomycota	Agaricales
NCBI	GCA_001179765.1_Mycena-l100.fa	Crepidotus sp. BD-2015	70257325		Basidiomycota	Agaricales
NCBI	GCA_015657495.1_Crevar1	Crepidotus variabilis	38577924	14671	Basidiomycota	Agaricales
Mycocosm	Ruiz-DueÃ±as FJ et al., 2020	Crepidotus variabilis CBS 506.95 v1.0	38577924	14573	Basidiomycota	Agaricales
Mycocosm		Cristinia sonorae KKN 215 v1.0	30130434	11356	Basidiomycota	Agaricales
NCBI	GCA_000464975.1_Cron_com_1.0	Cronartium comandrae	68605838		Basidiomycota	Pucciniales
Mohanta & Bae, 2015		Cronartium quercuum	76570000	13903	Basidiomycota	Pucciniales
zbi.ee		Cronartium quercuum	76570000		Basidiomycota	Pucciniales
NCBI	GCA_015951145.1_Croqu1	Cronartium quercuum f. sp. fusiforme	76567842	14008	Basidiomycota	Pucciniales
Mycocosm	Pendleton AL et al., N/D	Cronartium quercuum f. sp. fusiforme G11 v1.0	76567842	13903	Basidiomycota	Pucciniales
NCBI	GCA_000500245.1_Cro_ribi_1.0	Cronartium ribicola	94332870		Basidiomycota	Pucciniales
NCBI	GCA_004379715.1_Crula1	Crucibulum laeve	44728771	14525	Basidiomycota	Agaricales
Mycocosm	Varga T et al., 2019	Crucibulum laeve CBS 166.37 v1.0	44728771	14218	Basidiomycota	Agaricales
Mycocosm		Crustoderma dryinum OMC1663 v1.0	72793219	17221	Basidiomycota	Polyporales
NCBI	GCA_000504465.1_CryAan1.0	Cryomyces antarcticus	24323699		Ascomycota	Polyporales
zbi.ee		Cryomyces antarcticus	24000000		Ascomycota	Polyporales
Mycocosm		Cryomyces antarcticus CBS 116301 v3.0	51659106	9404	Ascomycota	Polyporales
NCBI	GCA_005059845.1_ASM505984v1	Cryomyces minteri	44140187	14004	Ascomycota	Polyporales
Mycocosm	Coleine C et al., 2020	Cryomyces minteri CCFEE 5187	44136976	13960	Ascomycota	Polyporales
NCBI	GCA_014849955.1_ASM1484995v1	Cryphonectria carpinicola	42233586		Ascomycota	Diaporthales
NCBI	GCA_014851275.1_ASM1485127v1	Cryphonectria japonica	38524611		Ascomycota	Diaporthales
NCBI	GCA_004802535.1_ASM480253v1	Cryphonectria macrospora	38760060		Ascomycota	Diaporthales
NCBI	GCA_014850475.1_ASM1485047v1	Cryphonectria naterciae	39566638		Ascomycota	Diaporthales
NCBI	GCA_006503525.1_ASM650352v1	Cryphonectria nitschkei	38826615		Ascomycota	Diaporthales
NCBI	GCF_011745365.1_Crypa2	Cryphonectria parasitica	43870411	11707	Ascomycota	Diaporthales
Mohanta & Bae, 2015		Cryphonectria parasitica	43900000	11609	Ascomycota	Diaporthales
zbi.ee		Cryphonectria parasitica	43900000		Ascomycota	Diaporthales
Mycocosm	Crouch JA et al., 2020	Cryphonectria parasitica EP155 v2.0	43870411	11609	Ascomycota	Diaporthales
NCBI	GCA_014849355.1_ASM1484935v1	Cryphonectria radicalis	40556870		Ascomycota	Diaporthales
NCBI	GCF_001720205.1_Cryp_amyl_CBS6039_V3	Cryptococcus amylolentus	20254996	8497	Basidiomycota	Tremellales
Mycocosm	Sun S et al., 2017	Cryptococcus amylolentus CBS 6039	20254996	10306	Basidiomycota	Tremellales
NCBI	GCA_009650685.1_Cryp_gatt_MF34	Cryptococcus cf. gattii	17886378	6263	Basidiomycota	Tremellales
Mycocosm	Close D et al., 2016	Cryptococcus curvatus ATCC 20509 v1.0	19908169	8661	Basidiomycota	Tremellales
NCBI	GCA_001720245.1_Filo_depa_CBS7855_V2	Cryptococcus depauperatus	15656276	6521	Basidiomycota	Tremellales
NCBI	GCA_006352305.1_ASM635230v1	Cryptococcus floricola	21743217		Basidiomycota	Tremellales
NCBI	GCF_000185945.1_ASM18594v1	Cryptococcus gattii	18374760	6561	Basidiomycota	Tremellales
zbi.ee		Cryptococcus gattii	20000000		Basidiomycota	Tremellales
zbi.ee		Cryptococcus gattii	17570000		Basidiomycota	Tremellales
zbi.ee		Cryptococcus gattii	17530000		Basidiomycota	Tremellales
zbi.ee		Cryptococcus gattii	17490000		Basidiomycota	Tremellales
zbi.ee		Cryptococcus gattii	17480000		Basidiomycota	Tremellales
zbi.ee		Cryptococcus gattii	17480000		Basidiomycota	Tremellales
zbi.ee		Cryptococcus gattii	17450000		Basidiomycota	Tremellales
zbi.ee		Cryptococcus gattii	17400000		Basidiomycota	Tremellales
zbi.ee		Cryptococcus gattii	17360000		Basidiomycota	Tremellales
Mycocosm	Farrer RA et al., 2015	Cryptococcus gattii CA1873	17438253	6634	Basidiomycota	Tremellales
NCBI	GCA_002954075.1_C._deuterogattii_R265_chr	Cryptococcus gattii VGII	17581311	6639	Basidiomycota	Tremellales
Mycocosm	Farrer RA et al., 2015	Cryptococcus gattii VGII 2001/935-1	17566680	6495	Basidiomycota	Tremellales
NCBI	GCA_000835755.1_Cryp_gatt_IND107_V2	Cryptococcus gattii VGIV	17649378	6840	Basidiomycota	Tremellales
Mycocosm	Farrer RA et al., 2015	Cryptococcus gattii VGIV IND107	17649378	6696	Basidiomycota	Tremellales
Mycocosm	D'Souza CA et al., N/D	Cryptococcus gattii WM276	18374760	6565	Basidiomycota	Tremellales
zbi.ee		Cryptococcus neoformans	20000000		Basidiomycota	Tremellales
zbi.ee		Cryptococcus neoformans	20000000		Basidiomycota	Tremellales
zbi.ee		Cryptococcus neoformans	20000000		Basidiomycota	Tremellales
zbi.ee		Cryptococcus neoformans	19200000		Basidiomycota	Tremellales
zbi.ee		Cryptococcus neoformans	19050000		Basidiomycota	Tremellales
NCBI	GCA_006992865.1_ASM699286v1	Cryptococcus neoformans AD hybrid	27181434		Basidiomycota	Tremellales
Mycocosm	Loftus BJ et al., 2005	Cryptococcus neoformans var neoformans JEC21	19051922	6475	Basidiomycota	Tremellales
Mycocosm	Janbon G et al., 2014	Cryptococcus neoformans var. grubii H99	18874889	6967	Basidiomycota	Tremellales
NCBI	GCF_000091045.1_ASM9104v1	Cryptococcus neoformans var. neoformans	19051922	6766	Basidiomycota	Tremellales
NCBI	GCA_017654825.1_ASM1765482v1	Cryptococcus sp. T15_22C	16247768		Basidiomycota	Tremellales
Mycocosm		Cryptococcus terreus 61-443 v1.0	23434789	7527	Basidiomycota	Tremellales
Mycocosm	Close D et al., 2016	Cryptococcus terricola JCM 24523 v1.0	23185503	8560	Basidiomycota	Tremellales
Mohanta & Bae, 2015		Cryptococcus vishniacii	19690000	7232	Basidiomycota	Tremellales
zbi.ee		Cryptococcus vishniacii	19690000		Basidiomycota	Tremellales
NCBI	GCF_001720155.1_Tsuc_wing_CBS7118_V1	Cryptococcus wingfieldii	19969799	8314	Basidiomycota	Tremellales
Mycocosm	Passer AR et al., 2019	Cryptococcus wingfieldii CBS 7118	19969799	8098	Basidiomycota	Tremellales
Mycocosm		Cryptodiaporthe populea CFL2025 v1.0	56940664	13681	Ascomycota	Diaporthales
Mycocosm		Cryptodiaporthe sp. AZ0812 v1.0	41659411	12727	Ascomycota	Diaporthales
NCBI	GCA_014805705.1_ASM1480570v1	Cucumispora dikerogammari	32414047	4599	Microsporidia	Dissociodhaplophasida
NCBI	GCF_010015615.1_Cucbe1	Cucurbitaria berberidis	32905402	12457	Ascomycota	Pleosporales
Mohanta & Bae, 2015		Cucurbitaria berberidis	32910000	12439	Ascomycota	Pleosporales
Mycocosm	Haridas S et al., 2020	Cucurbitaria berberidis CBS 394.84 v1.0	32905402	12439	Ascomycota	Pleosporales
NCBI	GCA_013054445.1_ASM1305444v1	Cudoniella acicularis	58976596	15765	Ascomycota	Helotiales
NCBI	GCA_000697215.1_CunBer175-1.0	Cunninghamella bertholletiae	31145096		Mucoromycota	Mucorales
NCBI	GCA_017871115.1_ASM1787111v1	Cunninghamella blakesleeana	31944560		Mucoromycota	Mucorales
zbi.ee		Cunninghamella echinulata	29000000		Mucoromycota	Mucorales
Mycocosm		Cunninghamella echinulata NRRL 1382 v1.0	29002410	10443	Mucoromycota	Mucorales
NCBI	GCA_000697015.1_CunEleB9769-1.0	Cunninghamella elegans	31743477		Mucoromycota	Mucorales
NCBI	GCA_016162275.1_ASM1616227v1	Curvularia geniculata	32981848		Ascomycota	Pleosporales
NCBI	GCA_011058905.1_ASM1105890v1	Curvularia kusanoi	33340726	11686	Ascomycota	Pleosporales
NCBI	GCA_005212705.1_ASM521270v1	Curvularia lunata	33535945		Ascomycota	Pleosporales
NCBI	GCA_000817285.1_ASM81728v1	Curvularia papendorfii	33379470		Ascomycota	Pleosporales
NCBI	GCA_002161795.1_ASM216179v1	Curvularia sp. IFB-Z10	33010211		Ascomycota	Pleosporales
NCBI	GCA_002335565.1_JCM_14201_v001	Cutaneotrichosporon arboriforme	19894493		Basidiomycota	Trichosporonales
NCBI	GCA_001600275.1_JCM_1532_assembly_v001	Cutaneotrichosporon curvatum	18637344		Basidiomycota	Trichosporonales
NCBI	GCA_001600715.1_JCM_1462_assembly_v001	Cutaneotrichosporon cutaneum	23155501		Basidiomycota	Trichosporonales
NCBI	GCA_002335625.1_JCM_31833_v001	Cutaneotrichosporon cyanovorans	19941766		Basidiomycota	Trichosporonales
NCBI	GCA_002335585.1_JCM_11166_v001	Cutaneotrichosporon daszewskae	17225847		Basidiomycota	Trichosporonales
NCBI	GCA_020011015.1_ASM2001101v1	Cutaneotrichosporon dermatis	39305439		Basidiomycota	Trichosporonales
NCBI	GCA_003116955.1_JCM_9939_assembly_v001	Cutaneotrichosporon mucoides	40783511		Basidiomycota	Trichosporonales
NCBI	GCF_001027345.1_Triol1	Cutaneotrichosporon oleaginosum	19835558	8599	Basidiomycota	Trichosporonales
NCBI	GCA_900618795.1_Astra	Cyanodermella asteris	28667544		Ascomycota	Ostropales
NCBI	GCA_015501535.1_Cyastr2	Cyathus striatus	91180015	24147	Basidiomycota	Agaricales
zbi.ee		Cyathus striatus	91180000		Basidiomycota	Agaricales
Mycocosm	Ruiz-DueÃ±as FJ et al., 2020	Cyathus striatus AH 40144 v1.0	91180015	23513	Basidiomycota	Agaricales
NCBI	GCA_003708795.2_ASM370879v2	Cyberlindnera americana	11603099		Ascomycota	Saccharomycetales
NCBI	GCA_001983305.1_ASM198330v1	Cyberlindnera fabianii	12188250	5509	Ascomycota	Saccharomycetales
Mycocosm	van Rijswijck IM et al., 2017	Cyberlindnera fabianii 65	12188250	5509	Ascomycota	Saccharomycetales
NCBI	GCF_001661405.1_Cybja1	Cyberlindnera jadinii	13018415	6184	Ascomycota	Saccharomycetales
Mohanta & Bae, 2015		Cyberlindnera jadinii	13020000	6038	Ascomycota	Saccharomycetales
Mycocosm	Riley R et al., 2016	Cyberlindnera jadinii NRRL Y-1542 v1.0	13018415	6038	Ascomycota	Saccharomycetales
NCBI	GCA_003708355.2_ASM370835v2	Cyberlindnera maclurae	10940800		Ascomycota	Saccharomycetales
NCBI	GCA_003707745.1_ASM370774v1	Cyberlindnera misumaiensis	10543864		Ascomycota	Saccharomycetales
NCBI	GCA_003706445.2_ASM370644v2	Cyberlindnera mrakii	12770071		Ascomycota	Saccharomycetales
NCBI	GCA_003708295.2_ASM370829v2	Cyberlindnera mycetangii	12153970		Ascomycota	Saccharomycetales
NCBI	GCA_003706915.2_ASM370691v2	Cyberlindnera petersonii	11642797		Ascomycota	Saccharomycetales
NCBI	GCA_003709245.2_ASM370924v2	Cyberlindnera saturnus	13428844		Ascomycota	Saccharomycetales
NCBI	GCA_003708225.2_ASM370822v2	Cyberlindnera suaveolens	12383686		Ascomycota	Saccharomycetales
NCBI	GCA_017948575.1_ASM1794857v1	Cyberlindnera subsufficiens	12626481		Ascomycota	Saccharomycetales
NCBI	GCA_003708285.1_ASM370828v1	Cyberlindnera xylosilytica	13952255		Ascomycota	Saccharomycetales
NCBI	GCA_000934385.1_Cylto1	Cylindrobasidium torrendii	31574086	14240	Basidiomycota	Agaricales
Mohanta & Bae, 2015		Cylindrobasidium torrendii	31570000	13940	Basidiomycota	Agaricales
zbi.ee		Cylindrobasidium torrendii	31570000		Basidiomycota	Agaricales
Mycocosm	Floudas D et al., 2015	Cylindrobasidium torrendii FP15055 v1.0	31574086	13940	Basidiomycota	Agaricales
NCBI	GCA_013756995.1_ASM1375699v1	Cylindrocarpon cylindroides	44312118		Ascomycota	Hypocreales
Mycocosm		Cylindrocarpon olidum MPI-CAGE-CH-0241 v1.0	52862545	16645	Ascomycota	Hypocreales
NCBI	GCA_014621425.1_ASM1462142v1	Cylindrodendrum hubeiense	48811092	13745	Ascomycota	Hypocreales
NCBI	GCF_000365145.1_Phia_euro_CBS_101466_V1	Cyphellophora europaea	28781303	11152	Ascomycota	Chaetothyriales
Mycocosm	Teixeira MM et al., 2017	Cyphellophora europaea CBS 101466	28781303	11094	Ascomycota	Chaetothyriales
NCBI	GCA_003351005.1_ASM335100v1	Cystobasidiaceae sp. HBUAS51001	42428271		Basidiomycota	Cystobasidiales
NCBI	GCA_001599975.1_JCM_7595_assembly_v001	Cystobasidiopsis lactophilus	22180604		Basidiomycota	Agaricostilbales
Mycocosm	Camiolo S et al., 2019	Cystobasidium minutum MCA 4210 v1.0	20824934	7814	Basidiomycota	Cystobasidiales
NCBI	GCA_001599955.1_JCM_3780_assembly_v001	Cystobasidium pallidum	21721408		Basidiomycota	Cystobasidiales
NCBI	GCA_019775285.1_ASM1977528v1	Cystobasidium slooffiae	22069978		Basidiomycota	Cystobasidiales
NCBI	GCA_014825535.1_ASM1482553v1	Cystofilobasidium bisporidii	21510333		Basidiomycota	Cystofilobasidiales
NCBI	GCA_014825545.1_ASM1482554v1	Cystofilobasidium capitatum	21147027		Basidiomycota	Cystofilobasidiales
NCBI	GCA_014825675.1_ASM1482567v1	Cystofilobasidium ferigula	19050388		Basidiomycota	Cystofilobasidiales
NCBI	GCA_014825765.1_ASM1482576v1	Cystofilobasidium macerans	20110400		Basidiomycota	Cystofilobasidiales
Mycocosm		Cystostereum murrayi CysMur001 v1.0	32382358	13196	Basidiomycota	Polyporales
Mycocosm	Hage H et al., 2021	Cytidiella melzeri FP 102339 v1.0	50894641	13046	Basidiomycota	Polyporales
Mycocosm		Cytospora chrysosperma CFL2056 v1.0	36553556	10847	Ascomycota	Diaporthales
NCBI	GCA_003795295.1_ASM379529v1	Cytospora leucostoma	37570220	10072	Ascomycota	Diaporthales
NCBI	GCA_016508685.1_ASM1650868v1	Cytospora piceae	39248550		Ascomycota	Diaporthales
Mycocosm		Dacrymyces fennicus OMC1656 v1.0	35180536	12386	Basidiomycota	Dacrymycetales
Mycocosm		Dacrymyces tortus OMC1693 v1.0	42698988	15305	Basidiomycota	Dacrymycetales
Mycocosm		Dacryonaema rufum OMC1653 v1.0	53924387	15355	Basidiomycota	Dacrymycetales
NCBI	GCF_000292625.1_Dacryopinax_sp._DJM_731_SSP1_v1.0	Dacryopinax primogenitus	29503487	10296	Basidiomycota	Dacrymycetales
Mycocosm	Floudas D et al., 2012	Dacryopinax primogenitus DJM 731 SSP1 v1.0	29503487	10242	Basidiomycota	Dacrymycetales
Mohanta & Bae, 2015		Dacryopinax sp.	29500000	10242	Basidiomycota	Dacrymycetales
zbi.ee		Dacryopinax sp.	29500000		Basidiomycota	Dacrymycetales
NCBI	GCA_012184295.1_ASM1218429v1	Dactylella cylindrospora	37713459	10647	Ascomycota	Orbiliales
NCBI	GCA_012184355.1_ASM1218435v1	Dactylellina cionopaga	43120050	10716	Ascomycota	Orbiliales
zbi.ee		Dactylellina haptotyla	39530000		Ascomycota	Orbiliales
Mycocosm		Dactylonectria estremocensis MPI-CAGE-AT-0021 v1.0	64663708	19198	Ascomycota	Hypocreales
NCBI	GCA_000935225.1_ASM93522v1	Dactylonectria macrodidyma	57996413		Ascomycota	Hypocreales
Mycocosm		Dactylonectria macrodidyma MPI-CAGE-AT-0147 v1.0	77328613	21304	Ascomycota	Hypocreales
NCBI	GCA_011426275.1_ASM1142627v1	Dactylonectria torresensis	65327907		Ascomycota	Hypocreales
NCBI	GCA_001632345.1_Daequ1	Daedalea quercina	32736329	12311	Basidiomycota	Polyporales
Mohanta & Bae, 2015		Daedalea quercina	32740000	12199	Basidiomycota	Polyporales
zbi.ee		Daedalea quercina	32740000		Basidiomycota	Polyporales
Mycocosm	Nagy LG et al., 2016	Daedalea quercina v1.0	32736329	12199	Basidiomycota	Polyporales
Mycocosm		Daldinia bambusicola CBS 122872 v1.0	38030351	10508	Ascomycota	Xylariales
NCBI	GCA_018842695.1_ASM1884269v1	Daldinia caldariorum	37763794		Ascomycota	Xylariales
Mycocosm		Daldinia caldariorum CBS 122874 v1.0	35556611	10402	Ascomycota	Xylariales
NCBI	GCF_008694065.1_Dalch_JS-1345	Daldinia childiae	38652569	9567	Ascomycota	Xylariales
NCBI	GCA_902805455.1_DC	Daldinia concentrica	37605921		Ascomycota	Xylariales
Mycocosm		Daldinia decipiens CBS 113046 v1.0	35255283	10742	Ascomycota	Xylariales
NCBI	GCA_000751375.2_UM_1400.v1	Daldinia eschscholtzii	35762820		Ascomycota	Xylariales
zbi.ee		Daldinia eschscholtzii	37550000		Ascomycota	Xylariales
Mycocosm	Wu W et al., 2017	Daldinia eschscholtzii EC12 v1.0	37551009	11173	Ascomycota	Xylariales
Mycocosm		Daldinia eschscholtzii FL0578 v1.0	36821210	11046	Ascomycota	Xylariales
Mohanta & Bae, 2015		Daldinia eschscholzii	37550000	11173	Ascomycota	Xylariales
Mycocosm		Daldinia grandis CBS 114736 v1.0	37510053	10546	Ascomycota	Xylariales
Mycocosm		Daldinia loculata AZ0526 v2.0	35622534	10820	Ascomycota	Xylariales
Mycocosm		Daldinia loculata CBS 113971 v1.0	37819304	10825	Ascomycota	Xylariales
Mycocosm		Daldinia loculatoides CBS 113279 v1.0	37410143	10859	Ascomycota	Xylariales
NCBI	GCA_002120325.1_DalEC12_v.1.0	Daldinia sp. EC12	37551009	11303	Ascomycota	Xylariales
Mycocosm		Daldinia sp. FL1419 v1.0	42564396	10476	Ascomycota	Xylariales
Mycocosm		Daldinia vernicosa CBS 139.73 v1.0	35841789	10674	Ascomycota	Xylariales
NCBI	GCA_003706395.1_ASM370639v1	Danielozyma ontarioensis	10701656		Ascomycota	Saccharomycetales
Mycocosm		Darksidea alpha DSE7016 v1.0	71864992	16839	Ascomycota	Pleosporales
Mycocosm		Darksidea alpha DSE7024 v1.0	47550924	15932	Ascomycota	Pleosporales
zbi.ee		Davidiella populorum	29350000		Ascomycota	Mycosphaerellales
NCBI	GCA_009806335.1_ASM980633v1	Davidsoniella australis	34127347		Ascomycota	Microascales
NCBI	GCA_004009845.1_ASM400984v1	Davidsoniella eucalypti	41365587		Ascomycota	Microascales
NCBI	GCA_009806295.1_ASM980629v1	Davidsoniella neocaledoniae	33504845		Ascomycota	Microascales
NCBI	GCA_001513805.1_ASM151380v1	Davidsoniella virescens	33427969		Ascomycota	Microascales
NCBI	GCA_003706415.2_ASM370641v2	Deakozyma indianensis	11752853		Ascomycota	Saccharomycetales
NCBI	GCF_001447935.2_debFab1.1	Debaryomyces fabryi	11697257	6025	Ascomycota	Saccharomycetales
Mycocosm	Tafer H et al., 2016	Debaryomyces fabryi CBS 789	11700921	6027	Ascomycota	Saccharomycetales
NCBI	GCF_000006445.2_ASM644v2	Debaryomyces hansenii	12181948	6493	Ascomycota	Saccharomycetales
Mycocosm	Sacerdot C et al., 2008	Debaryomyces hansenii	12152486	6272	Ascomycota	Saccharomycetales
zbi.ee		Debaryomyces hansenii	12200000		Ascomycota	Saccharomycetales
NCBI	GCA_003708605.2_ASM370860v2	Debaryomyces maramus	11106094		Ascomycota	Saccharomycetales
NCBI	GCA_003708585.1_ASM370858v1	Debaryomyces nepalensis	11459832		Ascomycota	Saccharomycetales
NCBI	GCA_003708935.1_ASM370893v1	Debaryomyces prosopidis	12928139		Ascomycota	Saccharomycetales
NCBI	GCA_003708965.1_ASM370896v1	Debaryomyces subglobosus	11553930		Ascomycota	Saccharomycetales
Mycocosm		Debaryomyces subglobosus dep8 v1.0	11838087	5831	Ascomycota	Saccharomycetales
NCBI	GCA_010015605.1_Decga1	Decorospora gaudefroyi	30559368	11899	Ascomycota	Pleosporales
Mycocosm	Haridas S et al., 2020	Decorospora gaudefroyi v1.0	30559368	11835	Ascomycota	Pleosporales
Mohanta & Bae, 2015		Dekkera bruxellensis	13370000	5600	Ascomycota	Saccharomycetales
Mycocosm	PiÅ¡kur J et al., 2012	Dekkera bruxellensis CBS 2499 v2.0	13385232	5636	Ascomycota	Saccharomycetales
NCBI	GCA_010093945.1_Delco1	Delitschia confertaspora	31159062	10415	Ascomycota	Pleosporales
Mycocosm	Haridas S et al., 2020	Delitschia confertaspora ATCC 74209 v1.0	31159062	10171	Ascomycota	Pleosporales
NCBI	GCA_009982845.1_Delst1	Delphinella strobiligena	29209081	10550	Ascomycota	Dothideales
Mycocosm	Haridas S et al., 2020	Delphinella strobiligena CBS 735.71 v1.0	29209081	10337	Ascomycota	Dothideales
NCBI	GCA_004369135.1_Denbi1	Dendrothele bispora	130650616	34105	Basidiomycota	Agaricales
Mohanta & Bae, 2015		Dendrothele bispora	130650000	33645	Basidiomycota	Corticiales
zbi.ee		Dendrothele bispora	130650000		Basidiomycota	Corticiales
Mycocosm	Varga T et al., 2019	Dendrothele bispora CBS 962.96 v1.0	130650616	33645	Basidiomycota	Corticiales
Mycocosm		Dendrothele microspora FP 101998 v1.0	45655992	17356	Basidiomycota	Corticiales
Mycocosm		Dendryphion nanum MPI-CAGE-CH-0243 v1.0	41131413	13889	Ascomycota	Pleosporales
NCBI	GCA_004679275.1_ASM467927v1	Dentipellis fragilis	32180624	11717	Basidiomycota	Russulales
NCBI	GCA_002286715.1_ASM228671v1	Dentipellis sp. KUC8613	36706823	14621	Basidiomycota	Russulales
Mycocosm	Park H et al., 2019	Dentipellis sp. KUC8613 v1.0	36706823	14320	Basidiomycota	Russulales
Mycocosm		Diaporthaceae sp. PMI_573 v1.0	83857806	22973	Ascomycota	Diaporthales
NCBI	GCA_001630405.1_ASM163040v1	Diaporthe ampelina	59495866		Ascomycota	Diaporthales
Mycocosm	Morales-Cruz A et al., 2015	Diaporthe ampelina UCDDA912	47325858	10704	Ascomycota	Diaporthales
NCBI	GCA_001447215.1_ASM144721v1	Diaporthe aspalathi	55029878		Ascomycota	Diaporthales
NCBI	GCA_019321695.1_ASM1932169v1	Diaporthe batatas	54186171	13864	Ascomycota	Diaporthales
NCBI	GCA_013364905.1_ASM1336490v1	Diaporthe capsici	57558510		Ascomycota	Diaporthales
NCBI	GCF_014595645.1_ASM1459564v1	Diaporthe citri	63685968	15918	Ascomycota	Diaporthales
NCBI	GCA_014872975.1_ASM1487297v1	Diaporthe citriasiana	53410976		Ascomycota	Diaporthales
NCBI	GCA_014872995.1_ASM1487299v1	Diaporthe citrichinensis	54500586		Ascomycota	Diaporthales
NCBI	GCA_016859255.1_ASM1685925v1	Diaporthe destruens	56108228		Ascomycota	Diaporthales
NCBI	GCA_001702395.2_DHEL01v2	Diaporthe helianthi	63672038	13139	Ascomycota	Diaporthales
Mycocosm	Baroncelli R et al., 2016	Diaporthe helianthi str. 7/96	63672038	13139	Ascomycota	Diaporthales
NCBI	GCA_000800745.1_ASM80074v1	Diaporthe longicolla	64714568		Ascomycota	Diaporthales
NCBI	GCA_018137895.1_ASM1813789v1	Diaporthe sp. DP-2020a	57894403		Ascomycota	Diaporthales
NCBI	GCA_013435955.1_MUSC_Dhan_1	Diaporthe sp. HANT25	55336591		Ascomycota	Diaporthales
NCBI	GCA_013842865.1_AHAU-kiwi-Diaporthe	Diaporthe sp. NJD1	58328132		Ascomycota	Diaporthales
Mycocosm		Diaporthe vochysiae LGMF1583 v1.0	60114630	17777	Ascomycota	Diaporthales
Mycocosm		Diatrype disciformis NRRL 26140 v1.0	70726175	13319	Ascomycota	Xylariales
Mycocosm	McDonald TR et al., 2013	Dibaeis baeomyces	35272919	12729	Ascomycota	Pertusariales
NCBI	GCF_000275845.1_Dichomitus_squalens_v1.0	Dichomitus squalens	42748430	12489	Basidiomycota	Polyporales
Mohanta & Bae, 2015		Dichomitus squalens	42750000	12290	Basidiomycota	Polyporales
zbi.ee		Dichomitus squalens	42750000		Basidiomycota	Polyporales
Mycocosm	Casado LÃ³pez S et al., 2019	Dichomitus squalens CBS463.89 v1.0	36868345	14946	Basidiomycota	Polyporales
Mycocosm	Casado LÃ³pez S et al., 2019	Dichomitus squalens CBS464.89 v1.0	39597219	15295	Basidiomycota	Polyporales
Mycocosm	Floudas D et al., 2012	Dichomitus squalens LYAD-421 SS1 v1.0	42748430	12290	Basidiomycota	Polyporales
Mycocosm	Casado LÃ³pez S et al., 2019	Dichomitus squalens OM18370.1 v1.0	39319619	14950	Basidiomycota	Polyporales
Mycocosm		Dichotomocladium elegans RSA 919- v1.0	39778020	12396	Mucoromycota	Mucorales
Mycocosm		Dichotomocladium robustum RSA 2353+ v1.0	38615751	12069	Mucoromycota	Mucorales
NCBI	GCA_016256075.1_ASM1625607v1	Dictyocoela muelleri	41922160	6442	Microsporidia
NCBI	GCA_016255985.1_ASM1625598v1	Dictyocoela roeselum	2205980	1201	Microsporidia
NCBI	GCA_013387415.1_ASM1338741v1	Dictyopanus pusillus	49366550		Basidiomycota	Agaricales
NCBI	GCA_006538405.1_Dp_01	Dicyma pulvinata	46845581		Ascomycota	Xylariales
NCBI	GCA_003705635.1_ASM370563v1	Diddensiella caesifluorescens	12007881		Ascomycota	Saccharomycetales
NCBI	GCA_016630955.1_ASM1663095v1	Didymella arachidicola	40718799		Ascomycota	Pleosporales
NCBI	GCF_010094145.1_Didex1	Didymella exigua	34389227	12479	Ascomycota	Pleosporales
Mohanta & Bae, 2015		Didymella exigua	34390000	12394	Ascomycota	Pleosporales
Mycocosm	Haridas S et al., 2020	Didymella exigua CBS 183.55 v1.0	34389227	12394	Ascomycota	Pleosporales
NCBI	GCA_011058895.1_ASM1105889v1	Didymella heteroderae	37069316	11795	Ascomycota	Pleosporales
NCBI	GCA_011058865.1_ASM1105886v1	Didymella keratinophila	36217471	12032	Ascomycota	Pleosporales
NCBI	GCA_004335245.1_ASM433524v1	Didymella lethalis	33240392		Ascomycota	Pleosporales
NCBI	GCA_004151525.1_ASM415152v1	Didymella pinodes	33765702		Ascomycota	Pleosporales
NCBI	GCA_004522025.1_ASM452202v1	Didymella segeticola	33448292		Ascomycota	Pleosporales
Mycocosm	Condon BJ et al., 2018	Didymella zeae-maydis 3018	32598614	11614	Ascomycota	Pleosporales
NCBI	GCA_001600575.1_JCM_8837_assembly_v001	Didymobotryum rigidum	41729728		Ascomycota	Pleosporales
Mycocosm		Didymocrea sadasivanii CBS 438.65 v1.0	45143804	13361	Ascomycota	Pleosporales
NCBI	GCA_010094045.1_Veren1	Didymosphaeria enalia	61207694	13816	Ascomycota	Pleosporales
Mycocosm		Digitatispora marina 008cD1.1 v1.0	36890282	11553	Basidiomycota	Atheliales
Mycocosm	Ahrendt SR et al., 2018	Dimargaris cristalligena RSA 468 single-cell v1.0	30776575	7456	Basidiomycota	Dimargaritales
NCBI	GCA_001600655.1_JCM_2956_assembly_v001	Dioszegia aurantiaca	19344119		Basidiomycota	Tremellales
NCBI	GCA_001600615.1_JCM_2961_assembly_v001	Dioszegia crocea	20595339		Basidiomycota	Tremellales
Mohanta & Bae, 2015		Dioszegia cryoxerica	39520000	15948	Basidiomycota	Tremellales
zbi.ee		Dioszegia cryoxerica	39520000		Basidiomycota	Tremellales
Mycocosm		Dioszegia cryoxerica v1.0	39520995	15948	Basidiomycota	Tremellales
NCBI	GCA_011320175.1_ASM1132017v1	Diplocarpon rosae	31058466		Ascomycota	Helotiales
zbi.ee		Diplocarpon rosae	67790000		Ascomycota	Helotiales
NCBI	GCF_001883845.1_ASM188384v1	Diplodia corticola	34986079	10839	Ascomycota	Botryosphaeriales
NCBI	GCA_000671355.1_Dpinea_v1.0	Diplodia sapinea CMW 190	36053350		Ascomycota	Botryosphaeriales
NCBI	GCA_001455585.1_Dip_scr_CMW30223_v1.0	Diplodia scrobiculata	34931051		Ascomycota	Botryosphaeriales
NCBI	GCA_001975905.1_Dipser_v1	Diplodia seriata	37268684	8050	Ascomycota	Botryosphaeriales
Mycocosm	Morales-Cruz A et al., 2015	Diplodia seriata DS831	37120944	9343	Ascomycota	Botryosphaeriales
NCBI	GCA_003707475.1_ASM370747v1	Dipodascus albidus	16263702		Ascomycota	Saccharomycetales
NCBI	GCA_002233575.1_ASM223357v1	Dipodascus fermentans	31278289		Ascomycota	Saccharomycetales
NCBI	GCA_003708655.1_ASM370865v1	Dipodascus geniculatus	15199412		Ascomycota	Saccharomycetales
zbi.ee		Disciotis venosa	45270000		Ascomycota	Pezizales
Mycocosm		Disciotis venosa NRRL 24433 v1.0	45269384	11264	Ascomycota	Pezizales
NCBI	GCF_010015565.1_Disac1	Dissoconium aciculare	26537235	10363	Ascomycota	Mycosphaerellales
Mohanta & Bae, 2015		Dissoconium aciculare	26540000	10299	Ascomycota	Mycosphaerellales
zbi.ee		Dissoconium aciculare	26540000		Ascomycota	Mycosphaerellales
Mycocosm	Haridas S et al., 2020	Dissoconium aciculare v1.0	26537235	10299	Ascomycota	Mycosphaerellales
Mycocosm		Dissophora decumbens NRRL 22416 v1.0	39062863	11886	Ascomycota	Mortierellales
NCBI	GCA_016097935.1_UCR_MglobuREB-010B_1.0	Dissophora globulifera	39164784	10519	Mucoromycota	Mortierellales
NCBI	GCA_015499975.1_UCR_DornN22417_1.0	Dissophora ornata	38407782	11339	Mucoromycota	Mortierellales
Mycocosm		Dissophora ornata CBS 347.77 v1.0	38942631	12584	Ascomycota	Mortierellales
NCBI	GCA_003285555.1_ASM328555v1	Diutina catenulata	13099930		Ascomycota	Saccharomycetales
NCBI	GCF_008704595.1_ASM870459v1	Diutina rugosa	13445959	5815	Ascomycota	Saccharomycetales
NCBI	GCA_003547095.1_Glomus_Soap2_v3.1.nr.fa	Diversispora epigaea	156576535	28348	Mucoromycota	Diversisporales
Mycocosm		Dothideomycetes sp. P12C66 v1.0	43266265	14073	Ascomycota
NCBI	GCF_010015815.1_Dotsy1	Dothidotthia symphoricarpi	34433519	11817	Ascomycota	Pleosporales
Mohanta & Bae, 2015		Dothidotthia symphoricarpi	34430000	11790	Ascomycota	Pleosporales
Mycocosm	Haridas S et al., 2020	Dothidotthia symphoricarpi v1.0	34433519	11790	Ascomycota	Pleosporales
NCBI	GCA_002116355.1_ASM211635v1	Dothistroma pini	29984598		Ascomycota	Mycosphaerellales
NCBI	GCA_002236755.2_NZE2.long	Dothistroma septosporum	30232848		Ascomycota	Mycosphaerellales
Mycocosm	de Wit PJ et al., N/D	Dothistroma septosporum NZE10 v1.0	30209431	12580	Ascomycota	Mycosphaerellales
NCBI	GCF_001625195.1_ASM162519v1	Drechmeria coniospora	32831003	8377	Ascomycota	Hypocreales
Mycocosm	Zhang L et al., 2016	Drechmeria coniospora ARSEF 6962	32831003	8236	Ascomycota	Hypocreales
NCBI	GCA_012184305.1_ASM1218430v1	Drechslerella brochopaga	35431589	9919	Ascomycota	Orbiliales
NCBI	GCA_020064725.1_ASM2006472v1	Drechslerella dactyloides	38634503		Ascomycota	Orbiliales
NCBI	GCA_000525045.1_DREv1	Drechslerella stenobrocha	21174508	5597	Ascomycota	Orbiliales
zbi.ee		Drechslerella stenobrocha	20480000		Ascomycota	Orbiliales
Mycocosm	Liu K et al., 2014	Drechslerella stenobrocha 248	21174508	5597	Ascomycota	Orbiliales
Mycocosm		Durotheca rogersii YMJ 92031201 v1.0	48181149	10535	Ascomycota	Xylariales
Mycocosm	Hage H et al., 2021	Earliella scabrosa CIRM-BRFM 1817 v1.0	51673276	17744	Basidiomycota	Polyporales
Mycocosm		Echinodontium tinctorium Aho-80 v1.0	40414111	12508	Basidiomycota	Russulales
NCBI	GCA_000230595.3_Edha_aedis_V4b	Edhazardia aedis	51348006	4260	Microsporidia	Russulales
Mycocosm	Desjardins CA et al., 2015	Edhazardia aedis USNM 41457	51348006	4190	Microsporidia	Russulales
NCBI	GCA_002240705.1_PX439	Elaphomyces granulatus	54153615	7171	Ascomycota	Eurotiales
Mycocosm	Quandt CA et al., 2015	Elaphomyces granulatus OSC145934	54153615	7178	Ascomycota	Elaphomycetales
Mycocosm		Ellisomyces anomalus CBS 243.57 v2.0	36869803	12251	Mucoromycota	Mucorales
NCBI	GCA_005959805.1_ASM595980v1	Elsinoe ampelina	28296786		Ascomycota	Myriangiales
Mycocosm	Haridas S et al., 2020	Elsinoe ampelina CECT 20119 v1.0	28270677	10209	Ascomycota	Myriangiales
NCBI	GCA_013372555.1_ASM1337255v1	Elsinoe arachidis	33184353		Ascomycota	Myriangiales
NCBI	GCA_007556505.1_ASM755650v1	Elsinoe australis	23793094		Ascomycota	Myriangiales
NCBI	GCA_017309325.2_ASM1730932v2	Elsinoe batatas	26493939	9403	Ascomycota	Myriangiales
NCBI	GCA_007556565.1_ASM755656v1	Elsinoe fawcettii	26325864		Ascomycota	Myriangiales
Mycocosm		Elytroderma deformans CBS183.68 v1.0	50483512	12886	Ascomycota	Rhytismatales
NCBI	GCA_001660665.1_Emmo_afri_EA111	Emergomyces africanus	29708924	8858	Ascomycota	Onygenales
NCBI	GCA_002110485.1_ASM211048v1	Emergomyces orientalis	35498521		Ascomycota	Onygenales
NCBI	GCA_001883825.1_Emmo_past_UAMH9510_V1	Emergomyces pasteurianus Ep9510	32410993	9066	Ascomycota	Onygenales
Mycocosm	Dukik K et al., 2017	Emergomyces pasteurianus UAMH 9510	32410993	8950	Ascomycota	Onygenales
zbi.ee		Emericella nidulans	31000000		Ascomycota	Eurotiales
zbi.ee		Emericella nidulans	31000000		Ascomycota	Eurotiales
zbi.ee		Emericella nidulans	30500000		Ascomycota	Eurotiales
zbi.ee		Emericella nidulans	30480000		Ascomycota	Eurotiales
zbi.ee		Emericella nidulans	30160000		Ascomycota	Eurotiales
NCBI	GCA_019669845.1_AcreTS7_1	Emericellopsis sp. TS7	27300990	10067	Ascomycota	Hypocreales
Mycocosm	Hagestad OC et al., 2021	Emericellopsis sp. TS7 v1.0	27300990	9964	Ascomycota	Hypocreales
NCBI	GCA_002572855.1_Emmon_cres_4076_V1	Emmonsia crescens	33754519	8908	Ascomycota	Onygenales
Mycocosm	MuÃ±oz JF et al., 2018	Emmonsia crescens UAMH 4076	33754519	8908	Ascomycota	Onygenales
Mycocosm	MuÃ±oz JF et al., 2018	Emmonsia parva UAMH 130	27837035	8201	Ascomycota	Onygenales
zbi.ee		Encephalitozoon cuniculi	2900000		Microsporidia	Onygenales
zbi.ee		Encephalitozoon cuniculi	2500000		Microsporidia	Onygenales
zbi.ee		Encephalitozoon cuniculi	2500000		Microsporidia	Onygenales
zbi.ee		Encephalitozoon cuniculi	2290000		Microsporidia	Onygenales
NCBI	GCF_000091225.1_ASM9122v1	Encephalitozoon cuniculi GB-M1	2497519	2029	Microsporidia	Onygenales
Mycocosm	Peyretaillade E et al., 2009	Encephalitozoon cuniculi GB-M1	2497519	1996	Microsporidia	Onygenales
NCBI	GCF_000277815.2_ASM27781v3	Encephalitozoon hellem	2251784	1912	Microsporidia	Onygenales
zbi.ee		Encephalitozoon hellem	2250000		Microsporidia	Onygenales
Mycocosm	Pombert JF et al., 2012	Encephalitozoon hellem ATCC 50504	2251784	1847	Microsporidia	Onygenales
NCBI	GCF_000146465.1_ASM14646v1	Encephalitozoon intestinalis	2216898	2010	Microsporidia	Onygenales
zbi.ee		Encephalitozoon intestinalis	2220000		Microsporidia	Onygenales
zbi.ee		Encephalitozoon intestinalis	2220000		Microsporidia	Onygenales
Mycocosm	Corradi N et al., 2010	Encephalitozoon intestinalis ATCC 50506	2216898	1833	Microsporidia	Onygenales
NCBI	GCF_000280035.1_ASM28003v2	Encephalitozoon romaleae	2187595	1882	Microsporidia	Onygenales
zbi.ee		Encephalitozoon romaleae	2190000		Microsporidia	Onygenales
Mycocosm	Pombert JF et al., 2012	Encephalitozoon romaleae SJ-2008	2187595	1831	Microsporidia	Onygenales
NCBI	GCA_001600455.1_JCM_7946_assembly_v001	Endocalyx cinctus	44773950		Ascomycota	Xylariales
Mycocosm	McDonald TR et al., 2013	Endocarpon pallidulum Enpa	41444434	11601	Ascomycota	Verrucariales
NCBI	GCF_000464535.1_EPUS	Endocarpon pusillum	37130611	9238	Ascomycota	Verrucariales
Mycocosm	Wang YY et al., 2014	Endocarpon pusillum Z07020	37130611	9238	Ascomycota	Verrucariales
NCBI	GCA_001640655.1_ASM164065v1	Endoconidiophora laricicola	32692340		Ascomycota	Microascales
NCBI	GCA_001856765.1_ASM185676v1	Endoconidiophora polonica	32456232		Ascomycota	Microascales
NCBI	GCA_000500795.1_Endo_hark_1.0	Endocronartium harknessii	56940338		Basidiomycota	Pucciniales
Mycocosm	Chang Y et al., 2019	Endogone sp FLAS 59071	95552741	9569	Mucoromycota	Endogonales
NCBI	GCA_003990785.1_Endsp1	Endogone sp. FLAS-F59071	95552741	9303	Mucoromycota	Endogonales
zbi.ee		Endoxyla avocetta	56230000		Ascomycota	Boliniales
zbi.ee		Enterocytozoon bieneusi	3860000		Microsporidia	Boliniales
Mycocosm	Akiyoshi DE et al., 2009	Enterocytozoon bieneusi H348	3860738	3632	Microsporidia	Boliniales
NCBI	GCA_002081675.1_ASM208167v1	Enterocytozoon hepatopenaei	3253521	2536	Microsporidia	Boliniales
Mycocosm	Wiredu Boakye D et al., 2017	Enterocytozoon hepatopenaei TH1	3253521	2536	Microsporidia	Boliniales
NCBI	GCA_002087915.1_ASM208791v1	Enterospora canceri	3095385	2169	Microsporidia	Boliniales
Mycocosm	Wiredu Boakye D et al., 2017	Enterospora canceri GB1	3095385	2169	Microsporidia	Boliniales
Mycocosm		Entoleuca mammata CFL468 v1.0	47195832	11498	Ascomycota	Xylariales
NCBI	GCA_900068945.1_Entoloma_clypeatum-8	Entoloma clypeatum	67334000		Basidiomycota	Agaricales
This paper		Entomophaga maimaiga	1117000000	14701	Zoopagomycota	Entomophthorales
NCBI	GCA_014839935.1_Emusc_Berkeley_10X_1.0	Entomophthora muscae	1228000000	22505	Zoopagomycota	Entomophthorales
This paper		Entomophthora muscae Berkeley	1060000000	39711	Zoopagomycota	Entomophthorales
NCBI	GCA_015679585.1_UCR_MbelKOD1040_1.0	Entomortierella beljakovae	37827324	11922	Mucoromycota	Mortierellales
NCBI	GCA_015849335.1_UCR_MchalAD033_1.0	Entomortierella chlamydospora	39048271	11186	Mucoromycota	Mortierellales
NCBI	GCA_015500005.1_UCR_HligNRRL2525_1.0	Entomortierella lignicola	35304070	10946	Mucoromycota	Mortierellales
NCBI	GCA_902805475.1_EL	Entonaema liquescens	39197785		Ascomycota	Xylariales
Mycocosm		Entophlyctis helioformis JEL805 v1.0	30915201	10118	Chytridiomycota	Chytridiales
zbi.ee		EpichloÃ« baconii	57000000		Ascomycota	Hypocreales
zbi.ee		EpichloÃ« festucae	41440000		Ascomycota	Hypocreales
zbi.ee		EpichloÃ« festucae	35100000		Ascomycota	Hypocreales
zbi.ee		EpichloÃ« festucae	34190000		Ascomycota	Hypocreales
zbi.ee		EpichloÃ« festucae	30680000		Ascomycota	Hypocreales
NCBI	GCA_000223075.2_EpiAma_1.0	Epichloe amarillans	38062403		Ascomycota	Hypocreales
NCBI	GCA_000729855.1_ASM72985v1	Epichloe aotearoae	34423103		Ascomycota	Hypocreales
NCBI	GCA_000729845.1_EbacATCC_200745v1	Epichloe baconii	38085289		Ascomycota	Hypocreales
NCBI	GCA_000222915.1_EpiBra_1.0	Epichloe brachyelytri	44231940		Ascomycota	Hypocreales
NCBI	GCA_001008065.1_ASM100806v1	Epichloe bromicola	38775191		Ascomycota	Hypocreales
NCBI	GCA_018801565.1_E_coen_e19_1	Epichloe coenophiala	104225103		Ascomycota	Hypocreales
NCBI	GCA_002591845.1_ASM259184v1	Epichloe elymi	26267392		Ascomycota	Hypocreales
NCBI	GCA_003814445.1_ASM381444v1	Epichloe festucae	35023690	7137	Ascomycota	Hypocreales
NCBI	GCA_000222895.2_NeGans_1.0	Epichloe gansuensis	39616189		Ascomycota	Hypocreales
NCBI	GCA_000309355.1_NGansIn1.0	Epichloe gansuensis var. inebrians	29675754		Ascomycota	Hypocreales
NCBI	GCA_000225285.2_EpiGly_1.0	Epichloe glyceriae	46723035		Ascomycota	Hypocreales
NCBI	GCA_019022495.1_ASM1902249v1	Epichloe hybrida	79884907		Ascomycota	Hypocreales
NCBI	GCA_000729825.1_EpichlAL9924_10	Epichloe sp. AL9924	36169561		Ascomycota	Hypocreales
NCBI	GCA_001008265.1_ASM100826v1	Epichloe sylvatica	36098533		Ascomycota	Hypocreales
NCBI	GCA_000308955.1_ETyphina_1.0	Epichloe typhina	41438641		Ascomycota	Hypocreales
NCBI	GCA_001043855.1_ASM104385v1	Epichloe uncinata	53344113		Ascomycota	Hypocreales
NCBI	GCA_015266435.1_ASM1526643v1	Epicoccum latusicollum	33587228		Ascomycota	Pleosporales
NCBI	GCA_002116315.1_ASM211631v1	Epicoccum nigrum	34744152	12190	Ascomycota	Pleosporales
Mycocosm		Epicoccum nigrum cont 1108929 v1.0	33605341	12218	Ascomycota	Pleosporales
NCBI	GCA_020272525.1_ASM2027252v1	Epicoccum sorghinum	33124632		Ascomycota	Pleosporales
Mycocosm	Hage H et al., 2021	Epithele typhae CBS 203.58 v1.0	56143418	13759	Basidiomycota	Polyporales
NCBI	GCF_010015585.1_Erebi1	Eremomyces bilateralis	26864015	9931	Ascomycota	Eremomycetales
Mycocosm	Haridas S et al., 2020	Eremomyces bilateralis CBS 781.70 v1.0	26864015	9881	Ascomycota	Polyporales
NCBI	GCA_000710315.1_Eremothecium_coryli	Eremothecium coryli	9094934		Ascomycota	Saccharomycetales
NCBI	GCF_000235365.1_ASM23536v1	Eremothecium cymbalariae	9669424	4849	Ascomycota	Saccharomycetales
Mycocosm	Wendland J et al., 2011	Eremothecium cymbalariae DBVPG 7215	9669424	4434	Ascomycota	Saccharomycetales
NCBI	GCF_000091025.4_ASM9102v4	Eremothecium gossypii	9119312	5353	Ascomycota	Saccharomycetales
zbi.ee		Eremothecium gossypii	8740000		Ascomycota	Saccharomycetales
Mycocosm	Dietrich FS et al., 2004	Eremothecium gossypii ATCC 10895	9095748	4768	Ascomycota	Saccharomycetales
Mycocosm	Dietrich FS et al., 2013	Eremothecium gossypii FDAG1	9133657	4766	Ascomycota	Saccharomycetales
NCBI	GCA_016906895.1_ASM1690689v1	Erysiphe necator	61122667		Ascomycota	Erysiphales
Mycocosm	Jones L et al., 2014	Erysiphe necator c	52505057	6484	Ascomycota	Erysiphales
NCBI	GCA_000208805.1_ASM20880v1	Erysiphe pisi	69261028		Ascomycota	Erysiphales
Mycocosm		Erysiphe pisi Palampur-1 v2.0	76364965	7543	Ascomycota	Erysiphales
NCBI	GCA_002918395.1_ASM291839v1	Erysiphe pulchra	63509586	6859	Ascomycota	Erysiphales
[truncated: 4,162 more rows]
